# Supplementary material for: The Dynamics of microRNA Transcriptome in Bovine Corpus Luteum during Its Formation, Function, and Regression
Source: Front Genet. 2017 Dec 15;8:213. doi: 10.3389/fgene.2017.00213 (PMC5736867; doi:10.3389/fgene.2017.00213)
Supplement: Supplementary file 2 [file Table2.XLSX]

## Sheet: Deseq2.txt
								DESeq2: NORMALIZED READ COUNTS
miR-ID	C1	C1	C1	C3	C3	C3	C5	C5	C5	C8	C8	C8	C13	C13	C13	C18	C18	C18	AVERAGE
bta-miR-21-5p	294453	281187	346487	268942	382913	330836	273340	288227	426760	119709	179200	139061	88713	166671	169135	121072	413298	360693	258372	Total reads for 793 annotated miRs	870544
bta-miR-143	53633.2	86355.4	105495	68858.5	96707.6	87203.3	51373.4	78148.4	85720.2	113933	141542	86328.9	95224.6	109094	127959	135695	223238	187800	107462	Sum of # reads >50	867946
bta-miR-10b	14716.5	16480	20272.9	17907.1	19200.1	23206.2	24011.9	27420.3	26025.5	59316.2	54191.5	38810.4	45493.6	68261.6	47987.1	58198.7	46876.2	36811.2	35843.7	Sum of # reads <50	2598.16
bta-let-7i	39019.3	34627.9	24516.3	39836.2	26143.2	46795.5	27301	44016.2	29633.1	26502.2	20379.7	19044.6	21700.1	27333.6	27074.3	25807.9	59911.2	46250.5	32549.6
bta-miR-148a	21632.1	21440.6	21362.2	24852.6	20076.4	27263.9	22214.6	31315	22090.9	45048.2	31207	27942.7	36287.3	42808	36145.6	34423.1	43955	34417.7	30249.1
bta-miR-99a-5p	14107	22296	18029.8	19058.2	22979.1	27042.2	6536.5	15523.2	30409.2	27702.2	30957.4	16954.9	18724.6	29175.5	38711.5	38532.6	66417.2	28842.9	26222.2		> 50 reads	< 50reads	50-1000 reads	1000-250000 reads	bta-miR-21-5p & bta-miR-143
bta-miR-3600	22373.1	24819.1	17777.7	22370.2	15682.6	24021.9	21498.5	26176.7	14234.7	37878.4	24417.2	27895.1	35530.2	40863.3	32363.4	24186.8	26592.9	23638.8	25684.5	% out of total reads	99.7015	0.298452	17.1501	8.57503	42.0236
bta-let-7f	27777.8	23560.2	18867.9	22420.7	18428.5	29259.5	18499.9	29922	19824.1	22283.8	21952.4	18944.1	22466.4	27270.8	25097.8	21827.1	25667.4	22746.7	23156.5	# miRs	205	588	136	68	2
bta-miR-202	35915.3	45493.7	34186.3	40443.1	27958.5	33249.6	18114.9	35385.4	16179.9	14900.8	10756.9	11439.3	16409.1	16775.9	14244.5	9269.07	1557.59	6024.11	21572.4
bta-let-7a-5p	19685.1	17946.1	12866.8	16409.9	12815.4	20084.9	14539.2	21103.4	12366.2	18726.7	18735	17949	21875.4	24743.9	23655.8	18848.6	19995.3	19165.1	18417.3
bta-miR-26a	12147	13015.8	9917.45	11659.5	10621.7	15276.4	9445.28	14695	10908.9	20293.6	16182.6	16701.2	17481	21320.7	27041.5	23195.6	30033	25500.8	16968.7
bta-miR-27b	11329.5	13480.1	13179.7	12663	16297.4	13049.3	16011.1	15085	12915.6	18164	19892.8	20109.6	19311.1	20443.6	18189.6	13938.5	16154.8	17002.7	15956.5
bta-let-7g	14651.5	14430.1	10341.2	12907.8	11332.7	16208.4	10053.5	16399.7	10662.8	17133.5	13648.7	13824.6	16588	18406.6	18146.6	16483.9	19813.6	19113.3	15008.1
bta-miR-100	9577.52	10124.8	20747.9	10443.6	14940.2	11540.5	9718.66	8547.78	24044.7	11416.8	23479	12073.5	8424.34	11844.9	12206.4	15085.4	31568.2	15497.6	14515.7
bta-miR-450a	7926.62	7212.35	6023.85	7497.86	5606.75	8432.72	7490.01	8605.57	6406.53	15600.6	10904.5	12816.5	13994.4	13781.9	13031.7	12525.1	7526.15	9343.1	9707.01
bta-miR-125b	4964.25	7082	10193.3	5917.76	10998.1	8096.53	4980.41	4932.43	11403.3	9018.37	14738.5	11081.5	6429.07	9443.54	12218.2	12342.5	16049.4	10659.6	9474.93
bta-miR-30a-5p	4613.27	5694.53	5877.85	4183.91	4554.83	5106.86	4547.17	5548.83	4516.42	16890.2	14748.3	13562.1	12994	15056.8	14563	12183.7	5781.47	7926.75	8797.22
bta-miR-30d	8589.58	7708.77	8053.61	7180.22	6466.27	8789.64	6534.6	10094.8	7954.46	10795.4	9921.32	9582.6	8595.04	12033.2	9797.67	7567.18	4752.83	6288.52	8372.54
bta-miR-30e-5p	6961.79	7356.99	5984.03	7520.11	5650.67	7553.94	7021.77	8518.88	4950.36	10558.1	7837.47	8633.56	10858.3	9980.13	11409.9	12261.6	7432.98	8404.72	8271.96
bta-let-7b	7702.75	6490.94	5110.89	6824.14	5031.65	7654.89	6679.33	8323.85	4849.97	9774.67	8036.86	8677.05	11147.4	13731.5	10285.9	8373.71	10004.6	7791.77	8138.43
bta-miR-199a-3p	4731.71	6192.73	5958.44	5401.86	5498.01	6246.13	3613.52	5164.78	5232.09	7052.29	7691.67	6026.66	6106.01	6181.21	7803.06	8130.15	21092.5	15697.3	7434.45
bta-miR-378	7074.45	10576.6	8950.45	6395.23	8839.89	7270.02	11103.5	10287.4	9362.07	5820.66	7195.49	6965.87	6511.68	6808.18	4783.43	8026.34	3360.01	4130.71	7414.56
bta-miR-26c	5407.67	5540.96	3886.02	4946.64	4291.33	6608.46	3764.87	6230.25	4445.17	8511.41	6431.91	6753.07	7592.82	8896.49	11010.5	9575.51	13058.9	11203.2	7119.73
bta-miR-29a	6488.04	7344.49	6364.2	6352.75	6809.24	6608.46	5466.63	6986.3	5861.41	7709.91	7220.85	7677.78	7310.15	8699.55	7717.64	6847.49	6412.05	6127.65	6889.14
bta-miR-24-3p	2856.93	3328.5	5246.46	3396.9	5525.19	3422.3	6523.25	3739.35	4983.82	4813.51	8342.3	7465.5	4748.61	5349.69	4866.59	3916.85	6302.72	5694.98	5029.08
bta-miR-423-3p	4818.37	4398.13	3765.62	5193.47	4019.46	5224.94	4671.09	5684.87	4567.15	5286.58	4735.91	4307.72	4520.08	5830.14	5430.01	5117.65	3614.09	3321.77	4694.84
bta-miR-181a	1805.44	2666.02	2321.75	2379.24	1794.33	2204.62	2516.22	2250.11	2347.8	7184.86	5711.56	6579.11	4916.57	7545.51	6203.87	4871.1	4874.48	5247.52	4078.9
bta-miR-92a	4660.93	5587.39	3393.99	4507.62	3655.58	5077.12	3257.84	4335.29	3181.14	3958.53	2829.56	3469.99	4289.72	4406.86	4871.68	4061.58	3601	4117.77	4070.2
bta-miR-20a	3904.09	4719.55	6568.97	3864.25	6487.19	3527.76	6891.23	3658.69	5859.25	2204.12	3593.71	3782.2	2001.69	2106.39	2782.61	2621.21	2824.13	3225.62	3923.48
bta-miR-103	2533.4	3003.51	3221.44	2350.92	3314.7	2422.74	4493.25	2829.19	2712.66	3830.47	4911.67	5585.54	4179.59	3607.69	4286.76	3416.76	2732.51	3625.01	3503.21
bta-miR-3604	2310.97	2880.3	2536.96	2458.15	2233.5	2975.25	1450.14	2366.89	2172.93	3374.73	3253.13	2638.48	3113.12	2907.46	3616.43	3868.93	10305.6	7624.44	3449.3
bta-miR-3596	3228.13	2632.09	2041.13	2763.65	2095.47	3096.93	2549.33	3437.17	1799.44	4140.07	3200.68	3390.78	4751.37	5779.72	4233.02	3453.69	4347.07	3356.9	3349.81
bta-miR-126-3p	2163.64	2217.81	2633.66	2405.55	2781.42	2146.94	4799.74	3307.15	2565.85	4203.35	4981.4	5929.33	4159.4	3930.21	3814.42	3626.38	1563.74	2388.01	3312.11
bta-miR-127	4347.51	2649.95	2068.62	3390.83	2434.26	4140.65	3157.57	4113.77	3413.22	3425.2	2698.74	3918.89	3103.03	4214.68	2673.43	2958.6	2868.02	3366.14	3274.62
bta-let-7c	2498.73	2905.3	2500.93	2389.36	2317.15	3170.83	1214.6	2247.7	2485.97	2738.2	3617.34	2381.67	3103.03	3634.33	4295.81	3595.43	7704	4270.31	3170.6
bta-miR-125a	1349.03	2094.6	2291.41	1636.74	2685.22	2206.42	1249.6	1483.22	2016.41	4423.31	4232.23	4583.68	3304.02	4324.09	5263.7	4291.16	4897.58	4221.31	3141.87
bta-miR-199b	3040.37	2944.58	3162.66	2759.6	2839.97	3293.41	2058.38	2926.71	3291.24	2406	2695.86	2233.59	1864.94	1960.82	3180.85	2886.73	5873.09	4659.53	3004.35
bta-miR-99b	2150.65	1937.46	3260.31	2156.7	2802.33	2224.45	2828.38	2381.34	3816.93	2606.38	3937.75	3183.67	2107.23	3020.68	2489.02	2417.58	3222.96	2932.55	2748.69
bta-miR-27a-3p	1837.22	2032.1	2700.97	2298.32	3787.33	1956.76	1995	2185.1	2143.79	2467.02	2861.83	3057.34	2723.98	3053.98	2237.29	2384.64	4678.15	4342.43	2707.96
bta-miR-26b	2055.32	2592.8	1771.89	1968.54	1804.78	2172.17	1447.3	2052.67	1446.46	2950.63	2440.57	2786.04	3281.99	3072.05	3872.12	2922.66	3248.37	3334.71	2512.28
bta-miR-191	2071.21	2117.81	2091.38	2057.56	2082.93	2104.58	2053.65	2004.51	2039.08	2658.35	2506.26	3162.45	2275.19	2418.44	3132.77	2510.41	2620.1	3054.58	2386.74
bta-miR-145	1047.16	2376.74	2292.36	1541.65	1888.44	1958.56	689.596	1450.71	1327.72	2420.32	2359.31	1727.75	2252.24	1740.1	3955.84	3209.14	5410.36	3855.21	2305.73
bta-miR-532	2084.2	1637.47	1555.73	2077.79	1438.81	2438.96	1792.57	2398.19	2401.78	2555.15	2986.88	1748.46	1825.47	2874.16	2238.98	2339.73	4307.04	2633.93	2296.41
bta-let-7d	2852.6	2492.81	1569.96	2632.14	2118.48	2733.69	1951.49	2980.89	1911.71	1906.57	1992.22	1881	2304.55	2653.44	2373.05	2371.67	2028.79	2080.15	2268.62
bta-miR-126-5p	1588.79	1596.4	1829.72	1630.67	2216.77	1342.96	2919.19	1862.45	1638.6	2497.15	3083.7	4073.69	2426.62	2094.97	2053.44	1929.48	913.147	1344.24	2057.89
bta-miR-411a	2052.43	1191.05	1684.67	1650.9	1589.38	1704.39	2861.49	1827.54	3033.25	2058.74	2416.36	3102.39	1691.48	2133.03	1565.82	1481.29	2262.08	2390.78	2038.73
bta-miR-101	740.954	1187.48	2269.61	865.916	2545.1	1006.77	1026.35	869.225	3061.32	2225.97	3739.51	3279.46	1618.05	1610.71	2808.63	2196.99	3000.45	1838.85	1993.96
bta-miR-152	1334.58	1242.83	1879.96	1420.26	1564.29	1630.48	1570.27	1524.15	1828.59	1991.69	2409.45	1967.47	1659.35	2081.65	1702.15	2010.33	3978.27	2705.12	1916.72
bta-miR-186	1728.89	2366.02	2026.91	1982.7	1815.24	1966.67	948.785	1528.97	1472.37	1801.11	1354.27	1548.6	1307.84	2044.55	2085.12	1889.55	1689.24	1611.42	1731.57
bta-miR-199a-5p	1008.16	1487.47	1082.66	1430.38	955.72	1454.73	506.082	1007.67	1129.1	1748.38	1462.61	1383.96	1701.57	1389.04	1934.08	1823.67	5210.17	4020.7	1707.56
bta-miR-128	2508.85	1416.04	1366.13	2073.75	1576.83	2032.47	1268.52	2130.92	1529.58	1654.97	1392.3	1265.91	2117.33	2246.24	1398.94	1755.79	876.19	943.001	1641.88
bta-miR-30f	1122.26	839.269	851.341	1037.88	895.073	1207.76	1007.43	1243.64	674.656	2182.28	1754.79	2206.67	2368.8	2251	2856.14	2226.93	756.849	1358.11	1491.16
bta-miR-183	3987.86	3391	738.524	2158.72	2789.78	3357.41	1679.06	1965.99	2005.62	448.96	197.089	371.23	774.609	484.26	651.669	678.76	80.8435	608.328	1464.98
bta-miR-381	2360.08	1676.75	879.782	2571.45	1267.32	2094.66	1677.16	2622.12	2316.5	930.311	729.576	720.715	919.619	1115.03	712.763	1078.03	1189.55	1184.3	1446.98
bta-miR-339a	1253.7	1492.83	1168.93	969.097	1365.61	1131.15	1452.97	1154.55	743.741	1880.96	1428.61	2191.14	1898.89	1648.77	1987.25	1593.09	885.429	1315.58	1420.13
bta-miR-450b	1298.48	953.552	946.145	969.097	805.147	1109.52	1234.46	1231.6	1061.1	2090.38	1576.71	1745.87	2184.33	1860.93	2012.71	1646.99	1141.82	1613.27	1415.67
bta-miR-182	3865.09	3694.57	577.357	1907.85	2816.97	3309.64	1613.79	1914.22	1432.43	346.513	175.767	326.703	851.703	411.002	630.173	702.716	54.6656	610.177	1402.3
bta-miR-154c	2098.65	1189.26	656.044	1482.98	859.521	1992.81	1474.73	2236.87	1514.47	1454.6	865.003	1026.71	1230.75	1811.45	1055	1209.79	1212.65	1774.14	1396.97
bta-miR-379	1435.69	735.699	1124.38	1217.95	1296.6	1233	2237.17	1454.33	2308.94	1306.96	1616.48	1844.24	894.839	1281.53	775.555	878.396	1401.29	1510.65	1364.09
bta-miR-151-3p	1120.82	933.91	1648.64	1108.7	1175.31	1098.71	1293.11	1246.05	1667.75	1409.4	2309.75	1937.96	1184.86	1572.65	1288.63	1237.74	1087.15	1058.56	1354.43
bta-miR-25	1291.25	1182.12	1736.81	1224.02	1750.41	1114.93	1737.7	1070.28	1755.19	1097.54	1483.93	1449.2	1078.4	1183.53	1103.09	1183.84	1266.55	1256.41	1331.4
bta-miR-23b-3p	797.284	1569.61	1319.67	890.194	1311.24	1123.94	1470.95	1024.53	900.261	1309.97	1712.14	1828.71	1576.75	1282.48	1469.08	1105.98	1644.59	1245.32	1310.15
bta-miR-2340	885.39	2437.45	1566.16	2067.68	1215.04	1454.73	1191.89	1119.64	898.102	1245.19	995.243	951.115	1340.88	1272.01	854.185	970.228	1137.97	771.042	1243									17.1501
bta-miR-424-3p	937.387	778.556	491.085	677.761	508.184	708.435	562.839	924.605	668.179	2458.73	1657.39	2054.97	1477.63	3153.87	1824.9	2337.73	557.435	463.18	1235.72
bta-miR-181b	840.615	673.201	746.108	1070.26	627.387	911.232	1245.81	992.024	851.686	1897.53	1069.01	1760.37	1437.25	2354.7	1316.35	1319.59	857.711	613.875	1143.59
bta-miR-98	1432.8	1303.55	1008.72	1294.83	1043.55	1546.66	878.785	1396.54	979.061	751.782	835.613	727.445	950.824	989.45	1033.51	887.379	1151.83	852.399	1059.15
bta-miR-7	2036.54	1524.97	890.21	1802.64	1543.37	1981.09	1235.41	1538.6	1551.17	406.776	282.956	288.389	464.399	507.093	605.849	564.968	676.006	759.023	1036.64
bta-miR-22-3p	784.285	830.34	684.485	965.051	719.404	946.383	760.542	870.429	610.969	1483.98	1074.19	1280.93	1295.91	1709.66	1324.27	1004.17	1117.95	1124.2	1032.62	> 1000 reads
bta-miR-451	1360.58	1651.75	692.07	2160.74	2572.29	1456.53	548.649	963.13	1307.21	391.71	1650.48	215.386	661.722	274.002	256.255	812.516	335.693	542.688	991.856
bta-miR-424-5p	470.86	746.414	803.939	364.17	717.313	434.435	764.325	447.855	445.813	1612.79	1632.61	3040.26	1199.54	987.547	1754.19	1197.81	521.248	672.119	989.625
bta-miR-17-5p	1070.27	1305.33	1648.64	1041.93	1668.85	929.258	1719.73	870.429	1188.47	466.286	655.812	809.251	562.601	436.69	628.476	550.994	687.555	907.869	952.692
bta-miR-218	814.616	542.846	1026.73	1025.75	600.201	775.133	577.028	618.811	707.04	763.081	787.205	673.599	1049.03	1109.33	905.662	967.233	2423	1472.75	935.501
bta-miR-107	764.064	1039.26	670.265	691.923	742.408	785.948	642.298	753.649	480.355	1083.98	897.275	1161.32	1253.69	1073.17	1375.18	1013.15	1096.39	1275.82	933.343
bta-miR-2332	697.624	833.912	1306.4	797.128	1315.42	485.81	1849.33	522.498	1014.68	1167.6	1765.16	1599.86	551.588	645.045	427.658	993.186	245.61	370.729	921.624
bta-miR-23a	509.857	966.052	945.197	568.51	976.633	589.461	782.298	605.568	558.075	908.466	1219.42	1293.35	1064.63	727.817	940.735	887.379	1821.67	1156.56	917.871
bta-miR-148b	743.843	801.77	734.732	726.317	763.321	751.698	714.19	799.398	651.988	1046.32	697.304	863.097	1131.63	1032.26	1086.12	1008.16	1000.15	1226.83	876.617
bta-miR-30c	426.085	571.417	718.615	406.657	644.118	534.481	505.136	476.749	528.93	1200.74	1206.16	1607.63	1222.49	1076.98	1483.23	1079.03	749.15	1035.45	859.614
bta-miR-423-5p	918.61	783.913	743.264	944.819	675.487	968.015	685.812	999.247	636.875	927.298	752.051	752.815	705.776	1077.93	1154.56	920.319	974.742	783.06	855.811
bta-miR-708	1028.38	926.767	881.678	1084.42	1254.77	919.343	1102.97	908.954	1002.81	494.157	875.953	907.106	770.938	556.566	611.506	761.609	314.135	734.061	840.896
bta-miR-16a	677.403	612.488	821.951	568.51	767.504	571.435	1027.3	589.917	583.982	811.292	901.885	1021.01	815.91	742.087	795.919	663.788	803.816	837.606	756.322
bta-miR-19b	537.3	799.984	932.872	493.653	817.695	482.205	622.433	441.836	578.585	847.449	791.815	945.938	707.611	641.24	821.375	643.824	969.352	866.266	718.969
bta-miR-320a	553.188	455.348	777.393	513.885	759.139	552.507	820.136	758.465	859.242	558.94	958.361	851.706	450.632	665.976	719.552	610.884	755.31	599.083	678.875
bta-miR-195	345.201	462.491	907.275	392.494	654.574	414.606	554.325	358.766	483.593	697.545	1055.18	1044.83	747.994	549.906	963.928	717.689	878.5	763.646	666.252
bta-miR-660	505.524	437.491	656.992	538.163	627.387	504.738	739.731	551.392	919.691	553.667	1283.39	698.451	401.071	682.15	482.53	522.046	890.819	647.157	646.799
bta-miR-199c	414.53	437.491	619.071	639.321	504.001	521.863	344.325	468.322	739.423	653.101	856.935	553.998	456.138	602.233	504.026	669.777	1677.7	904.171	642.579
bta-miR-378c	439.084	721.414	746.108	497.699	961.994	475.895	1001.76	713.92	882.99	522.029	791.239	760.582	502.028	590.816	365.998	602.899	249.46	486.292	628.456
bta-miR-140	265.761	346.422	765.069	254.919	639.935	314.56	492.838	279.308	370.251	647.828	863.274	1045.86	556.177	430.03	828.163	592.917	1325.06	1120.51	618.827
bta-miR-146b	485.303	410.706	687.33	517.931	537.462	557.014	375.541	1406.17	634.716	457.999	285.837	389.352	326.731	582.253	812.324	381.304	819.214	1213.88	604.504
bta-miR-28	528.634	528.561	805.835	532.093	840.699	418.211	749.19	422.573	816.064	473.818	832.731	800.967	446.961	601.281	475.741	462.156	484.291	461.331	593.397
bta-miR-214	407.308	473.205	764.121	564.464	522.823	464.178	401.082	392.475	698.404	491.897	738.221	511.542	489.179	578.448	519.299	566.964	1004	806.173	577.432
bta-miR-32	391.42	541.061	608.642	509.838	606.475	438.941	761.487	399.699	463.084	686.999	806.798	958.364	743.405	653.608	543.624	448.181	369.57	430.822	575.668
bta-miR-574	700.512	908.91	948.041	598.858	752.865	628.218	541.082	557.411	542.963	484.364	435.095	455.624	388.222	483.308	483.095	471.139	512.009	299.541	566.181
bta-miR-495	778.508	621.416	355.515	847.707	472.632	967.113	482.433	848.758	717.834	555.927	257.599	394.529	472.659	600.33	395.98	433.209	380.35	533.442	561.997
bta-miR-30b-5p	486.748	874.982	614.33	455.213	466.358	448.856	310.271	452.671	221.287	731.443	420.688	593.347	817.745	619.358	760.847	606.892	585.153	630.516	560.928
bta-miR-139	242.652	385.707	297.685	275.151	240.499	260.481	460.676	459.895	327.073	968.729	826.968	985.805	770.02	1080.78	801.01	929.303	357.251	397.539	559.29
bta-miR-2484	189.211	1255.33	610.538	291.336	326.241	359.626	154.189	403.311	300.087	931.818	406.281	522.414	1513.43	549.906	324.138	466.149	864.641	442.84	550.638
bta-miR-342	486.748	505.347	496.773	517.931	434.989	573.238	471.082	546.576	450.131	583.045	535.368	595.418	648.873	476.648	674.297	610.884	559.745	559.329	540.357
bta-miR-204	440.528	399.992	312.853	570.533	330.424	684.1	487.163	613.995	409.111	521.276	507.13	335.505	417.592	834.373	532.876	604.895	800.736	542.688	519.209
bta-miR-2411-3p	424.64	457.134	318.542	463.305	359.702	332.586	632.839	397.291	297.928	930.311	695.575	686.543	466.234	738.282	343.371	952.261	126.27	232.977	491.988
bta-miR-155	528.634	535.703	429.462	538.163	439.171	922.047	436.082	467.118	582.903	360.072	371.127	307.546	283.595	429.079	514.774	393.282	632.889	675.817	491.526
bta-miR-132	543.078	1692.82	1427.75	574.58	665.031	569.632	321.622	404.515	493.309	339.733	189.598	485.654	85.3539	187.425	240.982	100.816	167.847	276.429	487.01
bta-miR-221	512.746	1183.9	629.499	598.858	727.769	855.35	284.73	468.322	338.947	287.756	297.363	244.898	324.895	328.231	384.666	322.411	554.356	395.69	485.577
bta-miR-543	1025.49	541.061	208.569	787.012	393.163	938.271	458.784	777.727	619.604	274.95	168.851	271.303	442.372	632.677	338.28	356.349	117.801	259.787	478.447
bta-miR-96	1351.92	1676.75	215.205	772.85	796.782	1175.32	407.703	579.082	399.396	94.9143	43.7976	100.444	215.679	92.2852	166.877	176.677	16.9386	192.298	470.829
bta-miR-22-5p	359.644	387.492	266.399	388.448	282.324	402.889	361.352	408.126	255.83	729.183	550.352	623.894	635.106	857.206	606.415	473.136	369.57	428.973	465.908
bta-miR-2898	571.965	521.418	649.408	501.746	955.72	469.586	1425.54	750.037	945.598	162.71	241.463	290.978	88.1072	137.952	196.858	170.688	93.1625	91.5265	459.137
bta-miR-185	466.527	471.419	617.175	406.657	658.757	416.408	594.055	434.612	649.829	294.536	666.761	484.101	290.937	275.904	275.489	439.198	358.021	389.219	454.978
bta-miR-192	424.64	328.565	520.474	352.031	485.18	447.053	411.487	441.836	587.221	435.401	476.011	388.834	389.14	445.252	467.256	511.067	486.601	478.896	448.719
bta-miR-493	580.631	378.564	388.697	489.607	564.649	529.974	686.758	574.266	944.518	362.332	316.38	440.091	232.199	314.911	215.526	306.44	343.393	343.918	445.159
bta-miR-497	262.873	428.563	547.968	437.004	399.437	314.56	286.622	311.813	374.569	468.545	734.187	459.248	666.311	559.42	336.017	403.263	682.935	331.899	444.735
bta-miR-369-3p	639.849	499.99	219.945	487.583	365.976	568.731	354.73	607.976	373.49	393.217	223.022	412.65	464.399	436.69	431.052	393.282	434.245	596.309	439.063
bta-miR-484	560.41	514.275	319.49	677.761	522.823	628.218	440.811	715.124	356.218	329.94	273.159	327.221	431.358	461.426	367.695	465.15	226.362	265.334	437.932
bta-miR-669	244.096	505.347	965.105	366.193	765.413	356.02	486.217	319.037	525.692	290.769	579.742	458.213	243.213	264.488	355.25	383.3	430.396	337.446	437.552
bta-miR-106b	456.416	607.131	442.735	513.885	547.918	506.54	523.109	469.526	401.555	324.667	310.617	348.449	381.798	253.071	407.859	367.329	416.537	375.351	425.25
bta-miR-3431	514.19	683.915	437.047	544.232	380.615	735.475	402.974	429.797	381.046	209.414	277.769	209.173	345.087	274.002	346.765	435.205	532.027	497.387	424.229
bta-miR-1839	361.089	296.423	492.981	323.707	483.088	318.165	281.892	264.861	424.224	473.818	645.439	573.154	413.92	481.405	417.476	360.342	487.371	507.556	422.606
bta-miR-370	756.842	335.708	164.959	708.109	332.515	506.54	555.271	819.864	471.72	310.355	163.665	240.238	207.419	510.899	333.754	447.183	231.751	169.185	403.665
bta-let-7e	293.204	251.781	379.216	289.313	244.681	318.165	156.081	268.472	255.83	522.782	565.911	506.364	429.523	554.663	611.506	413.245	644.438	471.5	398.704
bta-miR-365-3p	314.869	312.494	286.308	337.869	280.233	373.145	318.784	384.048	211.572	500.183	390.145	413.686	500.192	464.28	527.219	409.252	325.684	295.843	369.212
bta-miR-374b	290.315	389.278	561.24	218.502	345.063	296.533	487.163	290.143	410.191	335.213	460.451	413.168	350.593	313.96	379.575	293.464	360.331	304.164	361.075
bta-miR-151-5p	410.197	199.996	347.931	200.294	156.847	172.152	144.73	198.646	123.057	316.381	549.775	243.345	681.913	1068.42	432.184	277.493	371.11	297.692	344.009
bta-miR-2478	361.089	426.777	379.216	323.707	591.835	284.816	928.92	447.855	587.221	145.385	258.752	229.365	135.832	146.515	123.319	137.748	112.411	91.5265	317.349
bta-miR-652	281.649	330.35	448.423	267.058	273.959	214.513	336.757	248.006	198.619	380.411	357.873	413.168	432.276	377.703	336.583	313.428	190.175	265.334	314.794
bta-miR-29b	502.636	348.207	357.411	345.962	204.947	281.211	183.514	299.774	162.997	265.158	251.836	234.025	460.727	783.949	278.317	197.639	182.475	103.545	302.463
bta-miR-3432a	306.203	205.353	342.243	289.313	351.337	289.323	358.514	303.386	341.106	157.437	308.889	195.711	231.281	299.689	217.223	331.395	515.859	344.842	299.395
bta-miR-1	168.99	251.781	429.462	184.108	303.237	321.77	58.6487	221.52	387.522	131.825	505.978	80.7697	213.844	142.709	376.181	412.247	579.764	469.651	291.112
bta-miR-361	223.875	257.138	320.438	171.969	234.225	229.836	285.676	174.567	221.287	317.888	359.602	415.239	399.236	310.155	349.028	338.382	289.497	293.07	288.395
bta-miR-224	387.087	332.136	236.062	269.081	198.673	374.948	190.135	285.327	208.334	191.335	259.904	172.93	275.335	375.801	262.478	327.402	399.598	370.729	284.294
bta-miR-6119-5p	349.534	449.991	255.971	418.796	342.972	411.902	356.622	275.696	316.279	180.789	179.224	199.853	216.597	208.355	213.263	216.604	186.325	233.901	278.482
bta-miR-2285f	258.54	223.21	357.411	301.452	372.25	217.217	477.703	228.743	471.72	250.845	286.99	332.399	187.228	222.626	195.161	225.588	208.653	159.016	276.486
bta-miR-2957	203.654	219.638	295.789	196.247	242.59	206.402	245	193.83	273.101	252.352	357.296	316.348	279.006	253.071	221.183	303.446	487.371	391.068	274.3
bta-miR-146a	82.3283	69.6415	118.505	89.0194	96.1994	78.4146	68.1082	133.634	55.0519	286.25	204.005	274.41	506.617	413.856	368.261	377.311	655.987	664.723	252.351
bta-miR-1307	333.646	292.851	263.555	307.521	372.25	270.395	437.028	337.095	376.728	170.243	172.309	208.655	186.31	214.064	151.604	202.63	101.632	112.79	250.628
bta-miR-503-5p	167.545	173.211	128.934	265.035	257.229	215.415	530.676	311.813	381.046	218.454	251.26	184.838	337.744	173.154	119.36	395.278	26.1779	56.3951	232.976
bta-miR-433	436.195	296.423	150.738	329.776	198.673	404.691	298.919	438.224	334.629	122.786	102.579	115.977	146.845	224.529	154.998	166.696	108.561	159.016	232.792
bta-miR-193b	216.653	201.782	182.972	190.178	117.112	235.244	244.054	287.735	152.202	279.47	198.242	165.682	328.567	362.481	223.446	186.659	271.788	213.562	225.435
bta-miR-411c-5p	270.094	158.925	102.388	315.614	196.581	303.744	192.027	310.609	194.301	194.348	158.478	193.122	215.679	236.897	200.253	218.601	191.715	322.654	220.891
bta-miR-339b	164.657	260.709	191.504	171.969	236.316	171.25	209.054	187.81	143.567	270.431	207.462	391.94	229.446	253.071	294.722	224.59	134.739	189.525	218.487
bta-miR-1271	174.767	249.995	276.828	167.923	271.868	210.007	312.163	186.606	276.339	199.621	248.955	236.096	137.668	145.563	177.625	192.648	211.733	167.336	213.541
bta-miR-222	192.099	433.92	202.881	244.803	338.789	270.395	103.108	223.928	151.123	99.4341	90.4767	85.4295	106.463	127.487	105.217	96.8232	437.325	291.221	200.051
bta-miR-210	394.309	414.277	457.904	236.711	269.777	299.237	238.379	196.238	249.353	46.7039	61.0862	56.4353	93.6139	64.6948	111.44	66.8778	131.659	130.356	195.503
bta-miR-19a	184.877	187.496	222.79	196.247	248.864	137.902	177.838	121.595	152.202	203.388	182.106	212.279	202.83	180.765	193.464	205.624	200.954	220.958	190.677
bta-miR-16b	168.99	176.782	192.452	147.691	167.303	140.605	214.73	161.324	136.011	222.22	229.938	241.274	231.281	204.55	216.092	157.712	188.635	203.392	188.943
bta-miR-34a	128.548	199.996	111.869	121.39	87.8342	170.349	150.406	198.646	102.548	269.677	152.139	214.868	263.404	255.925	247.204	221.595	187.095	193.223	182.04
bta-miR-1260b	168.99	294.637	246.491	133.529	286.507	180.263	567.568	254.026	289.293	85.1216	133.122	166.717	40.3825	61.8406	88.8126	61.887	87.773	52.6971	177.759
bta-miR-362-5p	157.435	126.783	109.025	165.9	117.112	172.152	120.135	160.12	152.202	155.177	270.277	156.88	179.886	201.696	181.019	209.617	274.868	233.901	174.677
bta-miR-409a	210.876	169.639	80.5835	117.344	106.656	179.362	133.379	176.975	141.408	229.753	104.308	237.649	203.748	203.598	203.081	190.652	186.325	254.24	173.865
bta-miR-93	153.102	201.782	168.751	184.108	165.212	191.981	182.568	174.567	158.679	175.516	155.021	152.22	150.517	130.341	163.483	164.699	194.024	186.751	169.629
bta-miR-92b	265.761	208.924	158.323	246.826	169.395	240.652	248.784	223.928	196.46	119.773	136.003	120.119	156.941	138.904	107.48	156.714	52.3558	56.3951	166.874
bta-miR-432	231.097	132.14	128.934	149.714	161.029	201.895	168.379	222.724	206.175	119.773	116.409	155.326	122.983	190.279	129.542	138.747	197.104	194.147	164.8
bta-miR-33a	72.2178	74.9985	106.181	119.367	117.112	73.908	199.595	114.372	109.024	244.065	288.142	308.064	214.761	246.411	196.293	202.63	107.791	119.262	161.9
bta-miR-3613a	176.211	82.1412	126.089	131.506	123.386	127.086	275.271	144.469	147.885	145.385	177.496	221.599	169.79	149.369	190.636	117.785	163.227	208.939	159.904
bta-miR-31	197.877	292.851	219.945	260.989	259.32	182.967	94.5947	190.218	87.4354	54.2368	99.1209	76.1099	144.092	164.591	80.3273	101.814	120.88	210.788	157.675
bta-miR-6529a	171.878	141.069	113.765	159.83	146.39	221.724	174.054	192.626	189.983	127.306	107.189	103.551	133.079	197.89	156.129	147.73	130.89	173.808	154.938
bta-miR-296-3p	187.766	130.355	182.972	240.757	200.764	250.566	302.703	287.735	304.405	69.3025	107.765	85.9473	60.5737	86.5769	95.6008	83.8469	52.3558	33.2824	153.515
bta-miR-10a	41.8863	42.8563	75.8433	62.7182	115.021	65.7961	26.4865	75.8465	140.328	183.049	439.705	122.19	233.117	153.174	211.566	240.561	188.635	256.089	148.604
bta-miR-455-3p	154.546	151.783	186.764	169.946	200.764	157.73	147.568	127.615	167.315	93.4078	134.274	125.297	119.312	87.5283	148.775	111.796	148.598	146.073	143.283
bta-miR-1248	73.6621	124.997	98.5962	111.274	112.93	77.5133	117.297	71.0308	63.6875	261.391	156.749	178.108	349.676	148.417	135.764	193.646	130.89	148.846	141.915
bta-miR-193a-5p	85.217	114.283	83.4276	95.0889	117.112	70.3027	156.081	109.556	92.8327	158.944	221.293	230.919	144.092	228.335	175.362	178.674	158.607	104.47	140.255
bta-miR-411b	202.21	92.8553	62.5707	145.668	92.0168	159.533	153.243	156.509	140.328	143.878	88.7478	129.439	123.901	154.126	124.451	144.736	128.58	168.261	133.947
bta-miR-197	115.548	99.998	165.907	141.622	117.112	127.987	143.784	161.324	169.474	141.618	138.308	132.545	107.381	127.487	132.936	147.73	117.801	115.564	133.563
bta-miR-212	212.32	360.707	177.284	198.27	133.843	196.487	63.3785	134.838	159.759	161.957	51.8656	129.956	24.7802	106.556	102.389	44.918	44.6564	91.5265	133.083
bta-miR-382	190.655	101.784	113.765	109.251	140.117	134.296	202.433	151.693	267.704	88.1347	141.19	129.956	70.6693	139.855	70.145	101.814	120.11	117.413	132.832
bta-miR-769	119.881	110.712	105.233	145.668	133.843	127.086	171.216	162.528	161.917	132.579	128.511	124.779	120.23	119.876	119.925	159.708	126.27	119.262	132.735
bta-miR-2284x	106.882	133.926	94.8041	97.112	81.5604	121.678	63.3785	120.391	82.0382	167.23	104.884	115.977	129.407	172.202	152.169	131.759	217.123	138.677	123.955
bta-miR-2284k	112.66	148.211	117.557	165.9	98.2907	153.224	62.4325	137.246	123.057	144.631	104.884	121.155	86.2717	146.515	148.775	115.789	103.942	115.564	122.561
bta-miR-421	121.326	121.426	123.245	82.9499	104.565	123.48	148.514	120.391	132.772	119.02	119.291	122.708	135.832	139.855	135.199	106.805	97.0122	119.262	120.758
bta-miR-487b	168.99	139.283	75.8433	155.784	87.8342	163.138	92.7028	191.422	120.898	106.214	67.4253	98.8911	132.161	128.438	102.389	113.792	93.1625	134.979	120.741
bta-miR-455-5p	85.217	164.282	170.647	123.413	171.486	113.566	75.6758	91.4973	138.17	106.967	123.325	82.323	103.71	113.216	89.3783	89.8359	146.288	119.262	117.126
bta-miR-15b	103.994	123.212	114.713	91.0425	125.477	88.3291	220.406	102.333	106.866	100.941	116.409	150.149	114.723	91.3338	129.542	107.803	90.8527	127.582	116.984
bta-miR-410	177.656	180.354	52.1422	125.436	69.0126	172.152	122.027	167.344	93.9121	77.5887	42.6451	89.0538	111.052	90.3824	101.258	84.845	75.454	119.262	108.421
bta-miR-144	125.659	135.712	41.7138	263.012	253.046	168.546	59.5947	87.8856	84.1971	31.6381	205.157	21.7457	55.067	19.9793	36.2039	112.794	21.5583	52.6971	98.6781
bta-let-7a-3p	112.66	151.783	85.3237	119.367	115.021	122.579	81.3515	125.207	100.389	75.3288	87.019	84.394	65.1626	90.3824	84.2871	64.8815	107.021	96.1491	98.2392
bta-miR-2284y	73.6621	89.2839	76.7913	93.0657	89.9255	105.454	51.0811	95.1091	99.3094	112.993	92.2055	94.7491	83.5183	114.167	97.2979	93.8286	148.598	114.639	95.8711
bta-miR-374a	77.9952	92.8553	164.959	82.9499	110.838	74.8093	119.189	58.9917	99.3094	70.0558	107.765	128.921	111.97	64.6948	85.9842	91.8323	76.9938	86.904	94.8343
bta-miR-744	95.3274	64.2844	139.362	82.9499	121.295	109.059	206.216	113.168	147.885	76.8354	101.426	98.8911	56.9026	57.0837	92.7724	67.876	34.6472	36.0559	94.5576
bta-miR-380-3p	164.657	101.784	69.207	131.506	50.191	118.073	87.9731	104.74	69.0848	85.8749	59.9336	73.5212	107.381	98.945	101.258	65.8797	93.1625	114.639	94.3227
bta-miR-409b	163.212	96.4266	68.2589	74.8572	98.2907	135.198	91.7569	108.352	158.679	70.0558	52.4419	65.7548	83.5183	90.3824	42.9921	57.8943	68.5245	81.3569	89.3307
bta-miR-2892	62.1073	191.068	198.141	109.251	150.573	56.783	116.352	65.0113	79.8793	53.4835	73.1881	43.4914	105.545	53.2781	33.3754	86.8414	62.365	44.3765	88.0616
bta-miR-149-5p	109.771	69.6415	79.6354	121.39	104.565	103.651	104.054	116.779	83.1176	64.7828	61.6624	64.7193	59.6559	83.7227	58.2656	66.8778	147.058	76.7344	87.5603
bta-miR-1246	50.5524	101.784	130.83	109.251	92.0168	47.7698	99.3245	50.5643	64.767	119.02	116.986	106.657	140.421	73.2574	43.5578	80.8523	69.2945	48.999	85.8835
bta-miR-6120-3p	111.215	53.5703	91.0119	80.9267	110.838	114.467	101.216	98.7208	140.328	79.0953	73.7644	101.48	51.3959	72.306	82.0244	54.8997	40.0368	64.7157	84.5563
bta-miR-2424	77.9952	137.497	59.7266	147.691	52.2823	84.7238	65.2704	99.9247	42.0985	93.4078	55.8996	51.2577	150.517	74.2087	58.8313	101.814	81.6135	55.4706	82.7905
bta-miR-150	38.9976	23.2138	29.3893	95.0889	54.3736	66.6975	53.919	86.6817	33.4629	112.24	110.647	134.616	110.134	87.5283	68.4479	103.81	141.669	133.129	82.447
bta-miR-194	50.5524	92.8553	127.037	64.7414	83.6517	61.2896	101.216	61.3995	87.4354	63.2762	100.85	110.8	86.2717	55.1809	85.4185	75.8614	70.8343	88.753	81.5236
bta-miR-136	85.217	51.7847	75.8433	70.8109	48.0997	40.5593	82.2974	74.6426	114.422	84.3683	109.494	137.205	76.176	84.6741	62.7911	51.9052	114.721	79.5079	80.251
bta-miR-499	41.8863	60.7131	61.6226	64.7414	69.0126	82.0199	20.8108	48.1565	59.3697	81.3551	89.3241	59.5418	78.0116	108.459	133.502	125.77	127.04	110.941	79.0154
bta-miR-2354	60.6629	55.356	64.4668	44.5097	50.191	55.8817	17.973	36.1174	37.7807	94.161	134.274	92.1603	123.901	299.689	78.0646	67.876	74.684	33.2824	78.9462
bta-miR-452	75.1065	87.4982	137.466	70.8109	100.382	73.0067	105	38.5252	91.7532	36.1578	92.2055	51.7755	51.3959	48.5211	49.2146	53.9015	95.4724	86.904	74.7276
bta-miR-486	62.1073	53.5703	44.5579	95.0889	142.208	43.2632	63.3785	57.7878	132.772	36.9111	243.192	76.6277	60.5737	36.153	47.5176	68.8742	25.408	32.3579	73.4638
bta-miR-503-3p	37.5532	46.4276	37.9216	48.556	50.191	47.7698	91.7569	63.8074	48.5752	146.891	130.817	148.596	75.2583	97.0422	74.1048	121.778	20.7883	23.1128	72.8303
bta-miR-15a	51.9968	60.7131	53.0903	38.4402	52.2823	47.7698	27.4325	55.38	15.1123	91.1479	61.6624	70.4146	128.49	155.077	73.5391	71.8687	73.1441	79.5079	67.0594
bta-miR-193a-3p	72.2178	23.2138	82.4795	26.3012	27.1868	20.7303	22.7027	22.8743	11.8739	44.444	78.3747	36.7606	161.53	351.064	49.2146	32.9398	76.2239	28.6598	64.9329
bta-miR-154b	98.2162	53.5703	62.5707	70.8109	50.191	78.4146	115.406	65.0113	100.389	53.4835	57.6285	77.1454	39.4647	49.4725	41.295	38.9289	51.5859	58.2442	64.546
bta-miR-677	49.1081	94.641	49.2981	95.0889	56.4649	41.4606	64.3244	46.9526	20.5095	119.02	55.3233	72.4857	98.2029	65.6462	57.1342	99.8177	15.3988	36.0559	63.1629
bta-miR-29c	33.2202	51.7847	54.9864	32.3707	43.9171	36.0527	33.1082	43.3408	23.7479	95.6676	73.1881	100.444	113.805	84.6741	117.097	63.8833	71.6043	47.15	62.2246
bta-miR-7859	66.4403	37.4992	44.5579	52.6024	43.9171	50.4738	67.1623	49.3604	59.3697	59.5098	81.8324	79.7342	67.916	94.188	84.2871	52.9034	31.5675	56.3951	59.9843
bta-miR-299	57.7742	39.2849	55.9344	74.8572	25.0955	69.4014	55.8109	69.8269	53.9725	73.069	51.8656	72.4857	58.7382	74.2087	59.397	56.8961	49.2761	50.8481	58.2635
bta-miR-1197	127.103	67.8558	32.2334	74.8572	48.0997	109.059	63.3785	102.333	63.6875	41.4309	14.4071	26.4055	48.6425	42.8127	39.598	37.9307	28.4877	70.2628	57.6992
bta-miR-130a	47.6637	53.5703	76.7913	38.4402	56.4649	36.0527	34.0541	25.2822	65.8464	46.7039	76.6458	57.4708	61.4915	77.0629	64.4881	55.8979	108.561	37.9049	56.6885
bta-miR-378d	44.775	74.9985	52.1422	64.7414	50.191	72.1054	74.7298	81.866	60.4492	51.9769	44.3739	49.7045	55.9848	0	33.9411	67.876	32.3374	40.6785	52.9373
bta-miR-7857	72.2178	60.7131	53.0903	93.0657	85.7429	108.158	85.1352	98.7208	65.8464	17.3256	25.3565	20.1924	37.6291	24.7362	29.9813	33.938	7.69938	30.5088	52.781
bta-miR-29e	50.5524	58.9274	54.9864	89.0194	64.83	74.8093	43.5136	68.623	38.8602	68.5492	44.9502	37.2783	53.2315	77.0629	33.9411	37.9307	33.1073	15.7167	52.5494
bta-miR-142-5p	46.2194	69.6415	34.1295	52.6024	54.3736	40.5593	34.0541	69.8269	42.0985	30.1315	22.4751	33.1363	52.3137	30.4446	41.295	59.8906	127.04	104.47	52.4834
bta-miR-181c	31.7758	44.642	47.402	38.4402	62.7387	55.8817	12.2973	38.5252	53.9725	48.2105	80.1036	34.1718	50.4781	66.5976	46.3862	70.8706	83.9233	53.6216	51.1133	> 50 Reads
bta-miR-9-5p	37.5532	55.356	92.908	40.4633	83.6517	55.8817	42.5676	42.1369	82.0382	22.5987	52.4419	27.9588	29.3691	30.4446	44.1235	45.9161	39.2669	56.3951	48.9484
bta-miR-2404	36.1089	44.642	57.8305	72.834	56.4649	41.4606	40.6757	44.5448	53.9725	56.4966	45.5265	33.1363	42.218	41.8613	40.1637	44.918	43.8865	46.2255	46.8315
bta-miR-654	103.994	46.4276	30.3373	64.7414	58.5562	61.2896	81.3515	72.2347	85.2765	24.1052	21.8988	23.8167	28.4513	35.2016	17.5362	34.9362	18.4785	33.2824	46.7731
bta-miR-502a	33.2202	30.3565	18.9608	32.3707	25.0955	32.4474	26.4865	34.9135	28.0657	56.4966	44.3739	48.1512	51.3959	42.8127	61.094	41.9234	80.0736	57.3196	41.4199
bta-miR-758	72.2178	37.4992	35.0775	76.8804	62.7387	64.8948	68.1082	50.5643	82.0382	20.3388	12.102	15.0149	17.4379	19.9793	19.2333	12.9763	14.6288	26.8108	39.3634
bta-miR-3141	24.554	28.5709	46.454	32.3707	46.0084	17.125	31.2163	19.2626	22.6684	42.9374	27.6617	35.2073	206.501	18.0765	8.48528	91.8323	2.30982	2.77353	39.112
bta-miR-376e	44.775	44.642	28.4412	34.3938	35.552	47.7698	28.3784	46.9526	36.7013	30.8848	25.9328	37.7961	44.9714	36.153	41.295	31.9417	40.8067	54.5461	38.4408
bta-miR-3533	33.2202	64.2844	47.402	60.695	83.6517	42.3619	63.3785	34.9135	41.0191	34.6513	37.4585	20.7102	35.7936	0	18.1019	60.8888	5.38957	5.54706	38.3037
bta-miR-324	31.7758	23.2138	43.6099	42.4865	25.0955	34.25	17.027	16.8548	19.4301	61.0164	46.1028	33.1363	46.807	48.5211	37.9009	52.9034	55.4356	42.5275	37.6719
bta-miR-18a	40.4419	44.642	52.1422	26.3012	54.3736	34.25	47.2974	32.5056	28.0657	24.8585	34.0008	32.1008	48.6425	37.1044	24.3245	29.9453	33.1073	30.5088	36.3674
bta-miR-223	44.775	103.569	74.8952	20.2317	31.3694	27.0395	14.1892	22.8743	26.9862	8.28617	5.18656	10.3551	8.26005	10.4653	53.1744	4.99088	71.6043	114.639	36.2718
bta-miR-340	36.1089	28.5709	38.8697	22.2548	23.0042	36.0527	41.6217	32.5056	37.7807	25.6118	33.4245	36.7606	24.7802	36.153	36.2039	29.9453	67.7546	53.6216	35.6125
bta-miR-2387	33.2202	37.4992	45.506	28.3243	48.0997	39.658	65.2704	22.8743	59.3697	21.8454	31.1194	34.6896	30.2869	36.153	26.5872	23.9562	19.2485	23.1128	34.8234
bta-miR-24	23.1097	28.5709	26.5451	22.2548	33.4607	25.2369	35.946	20.4665	30.2246	39.9243	40.3399	40.3849	33.0402	59.9378	37.3352	31.9417	51.5859	43.452	34.6532
bta-miR-2890	24.554	58.9274	74.8952	66.7645	89.9255	17.125	58.6487	14.4469	37.7807	8.28617	29.3905	9.83734	19.2735	9.51394	6.22254	19.9635	37.727	26.8108	33.8941
bta-miR-335	38.9976	19.6425	34.1295	16.1853	35.552	36.0527	29.3244	9.6313	43.178	21.0921	38.0348	25.37	40.3825	33.2988	35.6382	22.9581	63.1349	56.3951	33.2776
bta-miR-2284m	31.7758	41.0706	27.4932	30.3475	33.4607	27.0395	19.8649	20.4665	24.8273	29.3782	30.5431	32.6185	35.7936	39.0072	38.4666	37.9307	41.5767	46.2255	32.6603
bta-miR-6119-3p	47.6637	48.2133	31.2853	36.417	41.8258	37.8553	45.4055	19.2626	33.4629	20.3388	22.4751	27.441	28.4513	23.7849	29.4156	15.9708	24.638	23.1128	30.9455
bta-miR-331-3p	23.1097	19.6425	46.454	24.278	35.552	22.5329	35.946	20.4665	25.9068	37.6644	48.4079	40.9026	32.1224	28.5418	37.3352	26.9508	27.7178	22.1882	30.8733
bta-miR-323	63.5516	33.9279	18.0128	68.7877	16.7303	59.4869	28.3784	55.38	32.3835	16.5723	12.102	13.9794	25.6979	35.2016	11.3137	28.9471	12.319	19.4147	30.6771
bta-miR-3120	28.8871	30.3565	31.2853	30.3475	29.2781	15.3224	22.7027	27.69	30.2246	25.6118	23.6277	21.7457	28.4513	15.2223	17.5362	31.9417	78.5337	56.3951	30.2867
bta-miR-2440	36.1089	41.0706	51.1942	46.5329	39.7345	24.3356	40.6757	32.5056	43.178	27.8717	19.5937	26.9232	17.4379	20.9307	14.1421	9.98177	14.6288	23.1128	29.4421
bta-miR-655	49.1081	19.6425	10.4284	34.3938	23.0042	35.1514	36.8919	39.7291	30.2246	23.3519	12.6783	23.299	37.6291	25.6876	29.9813	24.9544	20.0184	30.5088	28.1491
bta-miR-215	7.22178	8.92839	95.7521	18.2085	37.6432	10.8158	25.5406	19.2626	36.7013	15.0658	36.8822	35.2073	33.958	40.91	9.61665	25.9526	30.0276	6.47157	27.4537
bta-miR-383	43.3307	57.1417	66.3629	48.556	29.2781	50.4738	1.89189	26.4861	33.4629	5.27302	12.102	6.21306	5.5067	13.3195	24.8902	25.9526	19.2485	16.6412	27.0073
bta-miR-6523a	24.554	3.57136	67.3109	8.09267	52.2823	6.30922	12.2973	51.7682	19.4301	8.28617	127.935	9.31958	7.34227	3.80558	39.0323	3.99271	3.84969	5.54706	25.2626
bta-miR-1291	15.8879	87.4982	43.6099	16.1853	18.8216	7.21054	8.51352	8.42739	14.0328	19.5855	20.7462	23.299	15.6023	12.3681	13.0108	25.9526	53.1257	48.0745	25.1084
bta-miR-1434-3p	28.8871	30.3565	41.7138	24.278	33.4607	16.2237	51.0811	14.4469	23.7479	22.5987	24.204	35.2073	8.26005	19.9793	8.48528	13.9745	13.8589	12.0186	23.4879
bta-miR-2285aa	24.554	32.1422	20.8569	48.556	29.2781	32.4474	45.4055	27.69	31.304	15.8191	17.8648	15.0149	13.7668	12.3681	9.05096	15.9708	14.6288	14.7922	23.4173
bta-miR-425-3p	12.9992	17.8568	30.3373	14.1622	12.5477	19.829	23.6487	27.69	17.2712	26.3651	23.0514	32.6185	24.7802	21.8821	16.9706	24.9544	30.7975	36.9804	23.0412
bta-miR-1306	15.8879	28.5709	28.4412	32.3707	31.3694	23.4342	22.7027	21.6704	22.6684	23.3519	23.6277	25.37	20.1912	19.0279	22.6274	10.9799	16.9386	23.1128	22.908
bta-miR-200a	23.1097	21.4281	11.3765	40.4633	41.8258	22.5329	10.4054	13.243	37.7807	6.7796	17.8648	6.21306	12.849	17.1251	28.8499	13.9745	63.9049	17.5657	22.6273
bta-miR-2401	15.8879	32.1422	35.0775	44.5097	41.8258	15.3224	24.5946	33.7095	31.304	15.8191	34.0008	22.2635	6.42449	21.8821	4.52548	16.969	6.15951	2.77353	22.5106
bta-miR-129-3p	33.2202	42.8563	62.5707	32.3707	25.0955	60.3882	13.2433	16.8548	46.4163	4.51973	9.22055	6.21306	10.0956	4.75697	7.91959	3.99271	7.69938	17.5657	22.5
bta-miR-147	23.1097	24.9995	37.9216	22.2548	31.3694	30.6448	17.027	34.9135	19.4301	10.546	9.22055	9.83734	15.6023	15.2223	13.0108	15.9708	30.7975	34.2069	22.0047
bta-miR-2285q	20.221	23.2138	17.0647	34.3938	16.7303	18.9277	36.8919	21.6704	34.5424	18.8322	24.204	18.1214	22.0268	15.2223	10.748	18.9654	15.3988	16.6412	21.3231
bta-miR-1296	21.6653	30.3565	27.4932	22.2548	23.0042	25.2369	18.9189	24.0782	23.7479	16.5723	23.0514	19.6747	21.109	19.0279	19.799	16.969	15.3988	14.7922	21.2861
bta-miR-2336	30.3315	28.5709	10.4284	34.3938	25.0955	29.7435	22.7027	34.9135	17.2712	12.0526	7.4917	12.9439	27.5335	18.0765	9.61665	24.9544	16.1687	17.5657	21.103
bta-miR-2419-5p	7.22178	16.0711	17.0647	18.2085	10.4565	10.8158	20.8108	18.0587	11.8739	30.8848	12.6783	14.4971	16.5201	12.3681	26.0215	31.9417	39.2669	54.5461	20.517
bta-miR-130b	25.9984	26.7852	26.5451	20.2317	31.3694	18.9277	36.8919	20.4665	23.7479	14.3125	21.3225	20.1924	15.6023	11.4167	10.748	13.9745	13.8589	13.8677	20.3477
bta-miR-2885	10.1105	8.92839	25.5971	28.3243	50.191	7.21054	51.0811	10.8352	25.9068	10.546	11.5257	10.8728	36.7113	9.51394	2.82843	16.969	26.1779	15.7167	19.947
bta-miR-1249	28.8871	12.4997	18.9608	20.2317	27.1868	24.3356	17.973	21.6704	21.589	23.3519	10.3731	14.4971	18.3557	18.0765	11.8794	27.949	23.0982	9.2451	19.4533
bta-miR-184	4.33307	0	0.948041	0	6.27387	18.0263	9.45947	10.8352	11.8739	39.9243	10.9494	41.9381	25.6979	73.2574	31.1127	11.9781	22.3282	29.5843	19.3622
bta-miR-485	25.9984	8.92839	15.1687	20.2317	4.18258	15.3224	17.973	20.4665	28.0657	18.0789	13.8308	23.299	13.7668	41.8613	18.1019	19.9635	17.7086	21.2637	19.1229
bta-miR-592	14.4436	19.6425	23.701	14.1622	37.6432	18.9277	1.89189	13.243	12.9534	16.5723	16.7123	17.0859	22.9446	10.4653	33.3754	25.9526	23.8681	20.3392	19.1069
bta-miR-7862	25.9984	26.7852	48.3501	28.3243	27.1868	24.3356	29.3244	20.4665	25.9068	13.5592	13.8308	9.31958	5.5067	6.65976	6.78822	14.9727	5.38957	7.39608	18.8945
bta-miR-2313-5p	10.1105	1.78568	16.1167	32.3707	8.36517	13.5198	35.946	19.2626	28.0657	24.8585	29.3905	27.9588	32.1224	0.951394	1.13137	26.9508	1.53988	26.8108	18.7365
bta-miR-129	33.2202	32.1422	46.454	30.3475	20.9129	34.25	10.4054	13.243	44.2574	3.76644	9.79684	4.65979	3.67113	6.65976	5.09117	6.98724	13.089	13.8677	18.4901
bta-miR-1277	17.3323	35.7136	20.8569	24.278	16.7303	13.5198	17.973	19.2626	9.71505	12.0526	19.5937	18.1214	11.0134	20.9307	21.496	14.9727	12.319	15.7167	17.8665
bta-miR-29d-3p	11.5548	35.7136	18.9608	14.1622	25.0955	10.8158	13.2433	14.4469	7.55615	18.0789	14.4071	23.8167	19.2735	29.4932	17.5362	9.98177	20.7883	12.0186	17.608
bta-miR-129-5p	24.554	35.7136	28.4412	26.3012	23.0042	39.658	6.62163	14.4469	47.4958	0.753288	13.8308	5.17755	3.67113	8.56255	5.09117	5.98906	5.38957	18.4902	17.3995
bta-miR-188	18.7766	16.0711	22.753	20.2317	27.1868	17.125	29.3244	13.243	18.3506	11.2993	20.7462	15.0149	13.7668	11.4167	11.8794	13.9745	16.1687	13.8677	17.2887
bta-miR-376d	40.4419	16.0711	20.8569	28.3243	14.639	15.3224	19.8649	18.0587	14.0328	5.27302	8.06798	13.4616	14.6845	13.3195	16.9706	18.9654	17.7086	14.7922	17.2697
bta-miR-345-5p	18.7766	21.4281	11.3765	22.2548	8.36517	10.8158	15.1352	13.243	10.7945	15.0658	25.9328	17.6037	22.9446	15.2223	15.8392	9.98177	27.7178	17.5657	16.6702
bta-miR-34c	23.1097	10.7141	9.48041	12.139	25.0955	21.6316	9.45947	18.0587	4.3178	9.03946	8.64427	10.8728	21.109	4.75697	23.1931	19.9635	48.5061	17.5657	16.5365
bta-miR-329a	12.9992	23.2138	11.3765	8.09267	14.639	24.3356	19.8649	27.69	15.1123	10.546	10.3731	16.5682	16.5201	14.2709	19.799	14.9727	10.7791	22.1882	16.2967
bta-miR-760-3p	18.7766	7.14271	29.3893	12.139	29.2781	16.2237	20.8108	20.4665	26.9862	13.5592	17.2885	16.0504	10.0956	17.1251	6.22254	3.99271	8.46932	11.0941	15.8395
bta-miR-2427	24.554	26.7852	11.3765	20.2317	23.0042	16.2237	19.8649	13.243	11.8739	15.0658	8.06798	9.31958	17.4379	13.3195	3.39411	15.9708	12.319	13.8677	15.3289
bta-miR-505	23.1097	33.9279	20.8569	20.2317	12.5477	19.829	10.4054	18.0587	22.6684	9.03946	8.64427	8.80183	13.7668	7.61115	9.05096	6.98724	8.46932	17.5657	15.0873
bta-miR-873	21.6653	26.7852	54.0383	38.4402	25.0955	35.1514	7.56758	15.6509	16.1917	1.50658	1.15257	1.55326	5.5067	0	3.39411	6.98724	1.53988	8.32059	15.0304
bta-miR-376b	30.3315	10.7141	10.4284	20.2317	8.36517	19.829	17.973	20.4665	15.1123	15.8191	10.3731	7.76632	15.6023	23.7849	7.91959	10.9799	11.5491	12.0186	14.9591
bta-miR-454	18.7766	16.0711	13.2726	4.04633	2.09129	15.3224	16.0811	15.6509	9.71505	12.0526	12.102	15.0149	19.2735	16.1737	23.1931	18.9654	17.7086	20.3392	14.7695
bta-miR-181d	10.1105	10.7141	25.5971	18.2085	16.7303	18.0263	5.67568	10.8352	16.1917	16.5723	18.4411	13.4616	8.26005	14.2709	17.5362	15.9708	16.9386	11.0941	14.702
bta-miR-6517	7.22178	10.7141	14.2206	12.139	35.552	16.2237	20.8108	18.0587	21.589	9.79275	12.6783	19.6747	15.6023	12.3681	9.61665	13.9745	8.46932	5.54706	14.6807
bta-miR-494	27.4428	7.14271	6.63629	12.139	10.4565	15.3224	17.973	14.4469	8.6356	10.546	8.64427	18.1214	23.8624	13.3195	14.1421	9.98177	21.5583	22.1882	14.5866
bta-miR-95	5.77742	7.14271	11.3765	8.09267	16.7303	9.01317	12.2973	8.42739	11.8739	21.8454	25.9328	19.6747	17.4379	18.0765	14.7078	14.9727	14.6288	15.7167	14.0958
bta-miR-338	4.33307	5.35703	9.48041	4.04633	12.5477	7.21054	4.72974	7.22347	6.4767	18.0789	25.9328	28.9943	36.7113	17.1251	19.799	18.9654	10.7791	10.1696	13.7756
bta-miR-664b	12.9992	8.92839	7.58433	4.04633	10.4565	11.7171	2.83784	4.81565	14.0328	17.3256	19.5937	31.0653	22.9446	14.2709	20.3647	13.9745	11.5491	16.6412	13.6193
bta-miR-330	12.9992	14.2854	36.0255	8.09267	14.639	9.91449	16.0811	9.6313	16.1917	9.79275	17.2885	18.6392	9.17784	11.4167	10.748	11.9781	9.23926	7.39608	13.5298
bta-miR-377	21.6653	14.2854	7.58433	18.2085	14.639	9.91449	9.45947	14.4469	17.2712	15.0658	7.4917	9.31958	10.0956	16.1737	13.5764	14.9727	12.319	9.2451	13.0964
bta-miR-21-3p	15.8879	24.9995	13.2726	14.1622	23.0042	16.2237	13.2433	9.6313	17.2712	6.7796	8.06798	4.14204	5.5067	6.65976	13.0108	5.98906	16.1687	17.5657	12.8659
bta-miR-449d	7.22178	28.5709	18.0128	28.3243	27.1868	18.9277	35.946	15.6509	35.6218	3.76644	1.15257	2.58877	0	1.90279	0.565685	2.99453	0.769938	1.84902	12.8363
bta-miR-500	4.33307	17.8568	15.1687	4.04633	8.36517	5.4079	6.62163	6.01956	8.6356	15.8191	24.204	25.37	10.0956	12.3681	9.05096	5.98906	29.2577	15.7167	12.4625
bta-miR-1343-3p	14.4436	7.14271	10.4284	16.1853	4.18258	9.01317	8.51352	15.6509	5.39725	9.03946	7.4917	16.5682	14.6845	17.1251	27.1529	12.9763	10.0092	12.9431	12.1638
bta-miR-2443	15.8879	8.92839	3.79216	12.139	12.5477	10.8158	18.9189	15.6509	10.7945	9.79275	6.91541	9.83734	11.9312	29.4932	12.4451	7.98541	6.92945	9.2451	11.8917
bta-miR-504	4.33307	8.92839	14.2206	8.09267	10.4565	11.7171	9.45947	8.42739	9.71505	13.5592	13.8308	9.83734	18.3557	11.4167	11.8794	19.9635	6.92945	21.2637	11.7992
bta-miR-2344	25.9984	35.7136	9.48041	18.2085	14.639	33.3487	20.8108	16.8548	29.1451	0	1.15257	0.517755	1.83557	0.951394	0.565685	0	0	0.92451	11.6748
bta-miR-449a	18.7766	12.4997	4.7402	22.2548	20.9129	12.6184	10.4054	9.6313	8.6356	8.28617	4.03399	9.31958	7.34227	13.3195	10.1823	8.98359	11.5491	9.2451	11.2632
bta-miR-1842	14.4436	1.78568	20.8569	8.09267	16.7303	9.01317	14.1892	14.4469	11.8739	9.03946	8.06798	8.80183	18.3557	0	19.2333	15.9708	1.53988	7.39608	11.1021
bta-miR-1468	7.22178	3.57136	9.48041	8.09267	20.9129	9.91449	17.027	7.22347	18.3506	8.28617	12.102	11.3906	11.9312	7.61115	11.8794	12.9763	10.7791	10.1696	11.0511
bta-miR-411c-3p	20.221	8.92839	10.4284	22.2548	10.4565	12.6184	17.027	14.4469	8.6356	10.546	6.91541	6.21306	8.26005	7.61115	7.91959	15.9708	4.61963	3.69804	10.9317
bta-miR-2285b	4.33307	12.4997	12.3245	8.09267	4.18258	7.21054	20.8108	14.4469	15.1123	15.0658	12.6783	14.4971	10.0956	3.80558	4.52548	12.9763	8.46932	6.47157	10.4221
bta-miR-27a-5p	17.3323	8.92839	8.53237	12.139	16.7303	7.21054	18.9189	13.243	17.2712	6.7796	7.4917	4.14204	1.83557	3.80558	6.78822	7.98541	13.089	13.8677	10.3384
bta-miR-2904	14.4436	17.8568	11.3765	20.2317	14.639	8.11185	9.45947	6.01956	14.0328	7.53288	11.5257	4.65979	7.34227	13.3195	7.91959	4.99088	6.92945	4.62255	10.2786
bta-miR-2285t	2.88871	0	8.53237	8.09267	14.639	0.901317	1.89189	9.6313	9.71505	4.51973	4.03399	2.58877	1.83557	10.4653	9.05096	7.98541	23.8681	61.9422	10.1435
bta-miR-3578	14.4436	8.92839	4.7402	12.139	4.18258	11.7171	10.4054	9.6313	8.6356	9.79275	5.18656	14.4971	10.0956	10.4653	6.22254	7.98541	20.7883	11.0941	10.0528
bta-miR-376c	8.66613	8.92839	2.84412	12.139	12.5477	5.4079	8.51352	10.8352	4.3178	14.3125	5.18656	8.28408	9.17784	24.7362	9.05096	7.98541	13.8589	13.8677	10.0367
bta-miR-378b	7.22178	10.7141	4.7402	8.09267	12.5477	11.7171	16.0811	13.243	7.55615	8.28617	13.8308	11.9084	9.17784	10.4653	7.91959	16.969	6.92945	2.77353	10.0097
bta-miR-483	20.221	14.2854	10.4284	10.1158	8.36517	14.4211	7.56758	13.243	16.1917	4.51973	3.45771	4.14204	9.17784	8.56255	7.35391	5.98906	10.7791	10.1696	9.94394
bta-miR-1185	10.1105	14.2854	2.84412	10.1158	4.18258	11.7171	4.72974	7.22347	4.3178	13.5592	4.61028	15.0149	17.4379	2.85418	13.0108	6.98724	13.089	21.2637	9.85298
bta-miR-301a	12.9992	0	15.1687	6.0695	14.639	7.21054	13.2433	3.61174	10.7945	5.27302	13.8308	8.80183	8.26005	9.51394	11.8794	10.9799	12.319	8.32059	9.60639
bta-miR-431	12.9992	8.92839	6.63629	22.2548	23.0042	18.9277	19.8649	10.8352	31.304	2.25987	0.576285	2.07102	0.917784	1.90279	2.26274	1.99635	0.769938	3.69804	9.51164
bta-miR-196a	4.33307	3.57136	37.9216	0	0	1.80263	4.72974	0	82.0382	0	24.204	0.517755	0	0.951394	2.82843	0.998177	4.61963	0.92451	9.41336
bta-miR-2311	7.22178	12.4997	13.2726	12.139	16.7303	4.50659	10.4054	6.01956	8.6356	12.8059	9.79684	10.8728	5.5067	6.65976	4.52548	12.9763	10.0092	3.69804	9.34898
bta-miR-2284w	10.1105	3.57136	3.79216	8.09267	4.18258	11.7171	3.78379	6.01956	9.71505	8.28617	4.61028	7.24857	9.17784	4.75697	12.4451	16.969	27.7178	14.7922	9.27715
bta-miR-17-3p	8.66613	7.14271	12.3245	12.139	2.09129	9.91449	10.4054	6.01956	9.71505	9.03946	5.76285	8.80183	15.6023	10.4653	10.748	6.98724	10.7791	10.1696	9.26522
bta-miR-2285k	15.8879	5.35703	8.53237	8.09267	16.7303	9.91449	10.4054	8.42739	12.9534	5.27302	6.33913	5.17755	3.67113	7.61115	4.52548	13.9745	12.319	11.0941	9.23812
bta-miR-376a	24.554	17.8568	3.79216	20.2317	8.36517	13.5198	7.56758	10.8352	8.6356	5.27302	4.03399	5.17755	7.34227	7.61115	3.9598	3.99271	5.38957	6.47157	9.14498
bta-miR-6526	24.554	23.2138	39.8177	10.1158	18.8216	9.01317	0.945947	3.61174	22.6684	0	2.30514	0.517755	3.67113	0.951394	0.565685	0	0	3.69804	9.1373
bta-miR-2284z	11.5548	19.6425	8.53237	18.2085	6.27387	13.5198	14.1892	8.42739	7.55615	8.28617	7.4917	3.62428	4.58892	6.65976	7.35391	6.98724	7.69938	2.77353	9.07608
bta-miR-138	4.33307	19.6425	12.3245	12.139	20.9129	9.01317	10.4054	4.81565	11.8739	1.50658	7.4917	2.07102	2.75335	6.65976	5.09117	9.98177	7.69938	12.0186	8.92964
bta-miR-326	8.66613	5.35703	6.63629	8.09267	12.5477	4.50659	4.72974	10.8352	4.3178	3.76644	6.91541	13.4616	13.7668	5.70837	10.1823	7.98541	19.2485	13.8677	8.92176
bta-miR-29d-5p	7.22178	5.35703	7.58433	12.139	2.09129	1.80263	3.78379	4.81565	3.23835	14.3125	9.22055	10.3551	9.17784	12.3681	10.1823	9.98177	19.2485	13.8677	8.70823
bta-miR-425-5p	5.77742	5.35703	6.63629	6.0695	8.36517	4.50659	8.51352	7.22347	7.55615	16.5723	5.76285	16.0504	10.0956	5.70837	11.8794	8.98359	7.69938	7.39608	8.34184
bta-miR-135a	4.33307	1.78568	7.58433	4.04633	23.0042	10.8158	1.89189	0	22.6684	0	5.76285	2.07102	4.58892	8.56255	13.0108	7.98541	23.8681	6.47157	8.24727
bta-miR-2284ab	10.1105	5.35703	11.3765	14.1622	14.639	7.21054	6.62163	4.81565	3.23835	5.27302	6.91541	5.17755	9.17784	9.51394	9.61665	10.9799	4.61963	4.62255	7.96822
bta-miR-2285i	8.66613	5.35703	8.53237	16.1853	6.27387	7.21054	15.1352	8.42739	11.8739	7.53288	6.91541	7.76632	3.67113	4.75697	1.69706	8.98359	6.15951	7.39608	7.91893
bta-miR-2285o	12.9992	1.78568	7.58433	10.1158	10.4565	2.70395	6.62163	2.40782	8.6356	14.3125	10.9494	7.24857	11.0134	4.75697	6.22254	11.9781	3.07975	8.32059	7.84402
bta-miR-4286	10.1105	10.7141	11.3765	12.139	12.5477	6.30922	17.027	14.4469	8.6356	1.50658	2.88142	5.6953	10.0956	2.85418	2.82843	1.99635	5.38957	4.62255	7.84315
bta-miR-2285e	8.66613	5.35703	7.58433	6.0695	14.639	2.70395	16.0811	7.22347	6.4767	6.7796	5.18656	10.8728	2.75335	8.56255	11.8794	7.98541	6.92945	4.62255	7.7985
bta-miR-656	20.221	16.0711	1.89608	10.1158	6.27387	9.01317	2.83784	8.42739	1.07945	7.53288	4.03399	6.21306	5.5067	0.951394	8.48528	4.99088	5.38957	15.7167	7.48645
bta-miR-2889	2.88871	19.6425	37.9216	6.0695	14.639	1.80263	12.2973	3.61174	5.39725	1.50658	1.72885	2.07102	0.917784	1.90279	2.26274	4.99088	3.84969	8.32059	7.3234
bta-miR-628	4.33307	3.57136	5.68824	0	6.27387	4.50659	4.72974	3.61174	1.07945	11.2993	16.136	17.0859	11.0134	12.3681	11.8794	1.99635	3.07975	10.1696	7.15677
bta-miR-541	8.66613	10.7141	5.68824	18.2085	8.36517	12.6184	12.2973	13.243	7.55615	6.02631	3.45771	4.65979	1.83557	3.80558	1.13137	0.998177	6.15951	2.77353	7.12248
bta-miR-2285c	10.1105	1.78568	9.48041	2.02317	16.7303	5.4079	12.2973	12.0391	15.1123	6.7796	6.33913	5.6953	2.75335	1.90279	4.52548	5.98906	2.30982	6.47157	7.09738
bta-miR-133a	4.33307	8.92839	17.0647	0	6.27387	10.8158	0	6.01956	10.7945	3.76644	14.4071	4.14204	2.75335	4.75697	5.65685	8.98359	10.7791	7.39608	7.04842
bta-miR-876	12.9992	19.6425	26.5451	10.1158	10.4565	12.6184	3.78379	6.01956	8.6356	1.50658	1.72885	2.58877	2.75335	0.951394	1.13137	2.99453	0	1.84902	7.0178
bta-miR-490	7.22178	14.2854	5.68824	10.1158	18.8216	5.4079	0.945947	9.6313	7.55615	3.01315	8.06798	2.58877	1.83557	3.80558	4.52548	11.9781	6.15951	1.84902	6.86097
bta-miR-877	5.77742	5.35703	15.1687	6.0695	8.36517	1.80263	5.67568	3.61174	7.55615	12.0526	11.5257	13.4616	3.67113	4.75697	9.61665	2.99453	2.30982	3.69804	6.8595
bta-miR-1434-5p	1.44436	10.7141	9.48041	4.04633	10.4565	7.21054	9.45947	8.42739	5.39725	15.0658	2.30514	5.6953	2.75335	2.85418	2.82843	17.9672	0.769938	2.77353	6.64717
bta-miR-874	4.33307	3.57136	8.53237	12.139	6.27387	0	2.83784	2.40782	6.4767	6.02631	8.64427	6.21306	6.42449	3.80558	1.69706	8.98359	17.7086	12.9431	6.61212
bta-miR-2431-5p	2.88871	7.14271	5.68824	4.04633	12.5477	11.7171	13.2433	3.61174	4.3178	6.7796	5.18656	4.14204	10.0956	5.70837	5.65685	4.99088	6.15951	3.69804	6.53451
bta-miR-2284h-5p	2.88871	3.57136	4.7402	0	12.5477	2.70395	6.62163	3.61174	15.1123	7.53288	9.22055	7.24857	10.0956	5.70837	7.35391	5.98906	4.61963	6.47157	6.44654
bta-miR-1388-5p	1.44436	3.57136	3.79216	6.0695	6.27387	4.50659	5.67568	8.42739	2.1589	9.03946	4.61028	8.28408	14.6845	5.70837	8.48528	11.9781	4.61963	4.62255	6.33067
bta-miR-2463	4.33307	3.57136	14.2206	6.0695	4.18258	1.80263	7.56758	3.61174	4.3178	8.28617	5.76285	8.80183	11.9312	4.75697	3.9598	7.98541	7.69938	3.69804	6.25325
bta-miR-154a	1.44436	0	5.68824	4.04633	6.27387	5.4079	6.62163	9.6313	9.71505	7.53288	8.06798	11.9084	4.58892	7.61115	0	5.98906	5.38957	5.54706	5.85909
bta-miR-671	5.77742	3.57136	12.3245	6.0695	6.27387	9.91449	8.51352	8.42739	6.4767	1.50658	4.03399	1.55326	1.83557	4.75697	5.65685	4.99088	5.38957	7.39608	5.80381
bta-miR-2284r	7.22178	0	1.89608	6.0695	4.18258	6.30922	2.83784	7.22347	7.55615	12.0526	12.102	6.21306	6.42449	3.80558	2.26274	6.98724	4.61963	4.62255	5.68814
bta-miR-2285x	5.77742	14.2854	3.79216	2.02317	4.18258	5.4079	6.62163	4.81565	8.6356	6.7796	4.61028	8.28408	2.75335	2.85418	6.22254	4.99088	5.38957	4.62255	5.66936
bta-miR-142-3p	1.44436	5.35703	1.89608	6.0695	4.18258	7.21054	4.72974	1.20391	1.07945	3.76644	4.61028	7.24857	5.5067	1.90279	3.9598	3.99271	21.5583	12.0186	5.42985
bta-miR-582	2.88871	7.14271	3.79216	6.0695	6.27387	5.4079	5.67568	7.22347	1.07945	3.76644	4.03399	5.6953	5.5067	7.61115	4.52548	7.98541	6.15951	6.47157	5.40606
bta-miR-3601	1.44436	0	9.48041	2.02317	2.09129	2.70395	3.78379	1.20391	2.1589	6.7796	12.6783	8.80183	6.42449	13.3195	6.22254	7.98541	3.84969	5.54706	5.36101
bta-miR-2285ad	2.88871	5.35703	6.63629	6.0695	6.27387	3.60527	7.56758	6.01956	9.71505	4.51973	8.06798	4.65979	0.917784	5.70837	3.39411	2.99453	4.61963	7.39608	5.35616
bta-miR-487a	14.4436	5.35703	2.84412	8.09267	4.18258	8.11185	8.51352	6.01956	10.7945	3.01315	0.576285	2.58877	3.67113	5.70837	3.9598	0.998177	4.61963	2.77353	5.34824
bta-miR-2411-5p	4.33307	7.14271	3.79216	4.04633	4.18258	4.50659	3.78379	1.20391	1.07945	6.7796	6.33913	7.76632	4.58892	5.70837	3.9598	3.99271	13.089	9.2451	5.30775
bta-miR-2299-3p	7.22178	7.14271	2.84412	10.1158	4.18258	7.21054	2.83784	6.01956	5.39725	6.02631	4.03399	5.17755	1.83557	6.65976	3.9598	5.98906	1.53988	5.54706	5.20784
bta-miR-328	5.77742	3.57136	3.79216	2.02317	2.09129	5.4079	3.78379	6.01956	4.3178	3.76644	6.91541	4.14204	8.26005	8.56255	10.1823	5.98906	5.38957	3.69804	5.205
bta-miR-122	10.1105	0	6.63629	6.0695	0	9.01317	3.78379	14.4469	4.3178	6.02631	4.03399	4.14204	3.67113	7.61115	3.9598	1.99635	2.30982	4.62255	5.15284
bta-miR-216b	5.77742	3.57136	6.63629	4.04633	27.1868	5.4079	9.45947	4.81565	6.4767	0.753288	2.30514	2.07102	0	0.951394	0.565685	3.99271	2.30982	0.92451	4.8473
bta-miR-6123	0	3.57136	7.58433	8.09267	10.4565	6.30922	4.72974	2.40782	4.3178	3.76644	5.18656	8.28408	2.75335	0.951394	6.22254	2.99453	5.38957	3.69804	4.81755
bta-miR-412	10.1105	10.7141	0	10.1158	2.09129	4.50659	9.45947	12.0391	5.39725	2.25987	1.72885	2.07102	3.67113	2.85418	1.13137	1.99635	3.84969	0.92451	4.71784
bta-miR-2483-5p	1.44436	7.14271	7.58433	0	6.27387	7.21054	2.83784	4.81565	9.71505	5.27302	7.4917	2.58877	2.75335	0.951394	5.09117	0.998177	4.61963	5.54706	4.57437
bta-miR-365-5p	5.77742	7.14271	3.79216	0	10.4565	7.21054	8.51352	10.8352	2.1589	3.76644	1.15257	2.07102	3.67113	3.80558	3.39411	2.99453	3.07975	1.84902	4.53728
bta-miR-2318	5.77742	5.35703	14.2206	4.04633	10.4565	13.5198	0.945947	3.61174	18.3506	0	0.576285	0	0	0	0.565685	0	0.769938	0	4.34433
bta-miR-2475	7.22178	7.14271	4.7402	4.04633	2.09129	4.50659	6.62163	6.01956	9.71505	3.76644	4.03399	2.58877	2.75335	2.85418	1.13137	4.99088	0.769938	0.92451	4.2177
bta-miR-542-5p	2.88871	5.35703	7.58433	2.02317	4.18258	0.901317	4.72974	0	0	5.27302	4.61028	6.21306	8.26005	5.70837	5.65685	2.99453	6.15951	2.77353	4.18423
bta-miR-33b	2.88871	3.57136	11.3765	6.0695	2.09129	0.901317	0.945947	3.61174	3.23835	6.7796	5.76285	4.14204	5.5067	6.65976	3.9598	4.99088	0.769938	1.84902	4.17307
bta-miR-2313-3p	2.88871	3.57136	3.79216	6.0695	0	7.21054	4.72974	1.20391	2.1589	9.03946	4.61028	8.80183	5.5067	0	1.13137	6.98724	2.30982	4.62255	4.14634
bta-miR-2285n	7.22178	1.78568	10.4284	0	6.27387	0.901317	5.67568	8.42739	5.39725	1.50658	5.76285	4.14204	1.83557	1.90279	1.69706	2.99453	1.53988	3.69804	3.95504
bta-miR-190a	0	0	32.2334	12.139	2.09129	0.901317	8.51352	1.20391	0	0.753288	2.30514	1.03551	0.917784	1.90279	1.13137	1.99635	3.84969	0	3.94302
bta-miR-2285r	7.22178	3.57136	11.3765	0	4.18258	2.70395	6.62163	2.40782	6.4767	3.01315	4.03399	2.07102	0.917784	3.80558	3.9598	0.998177	3.84969	2.77353	3.88806
bta-miR-196b	1.44436	0	15.1687	0	0	0.901317	1.89189	1.20391	36.7013	0	5.18656	0.517755	0	0.951394	0.565685	0	3.07975	0.92451	3.80762
bta-miR-193a	0	5.35703	3.79216	4.04633	2.09129	2.70395	1.89189	1.20391	5.39725	3.76644	8.06798	2.07102	3.67113	8.56255	2.82843	4.99088	3.84969	3.69804	3.77722
bta-miR-346	2.88871	0	1.89608	0	4.18258	3.60527	1.89189	3.61174	2.1589	3.76644	2.30514	5.17755	3.67113	3.80558	3.9598	6.98724	16.9386	0.92451	3.76507
bta-miR-134	4.33307	1.78568	1.89608	6.0695	0	6.30922	6.62163	3.61174	7.55615	3.76644	3.45771	3.10653	1.83557	1.90279	2.26274	2.99453	2.30982	6.47157	3.68282
bta-miR-1388-3p	4.33307	0	2.84412	4.04633	2.09129	1.80263	6.62163	4.81565	4.3178	3.76644	2.88142	4.14204	3.67113	2.85418	3.9598	5.98906	6.15951	1.84902	3.67473
bta-miR-2284s	4.33307	3.57136	4.7402	6.0695	4.18258	2.70395	2.83784	2.40782	4.3178	3.76644	6.33913	6.21306	4.58892	2.85418	0	0	3.84969	1.84902	3.59025
bta-miR-2431-3p	2.88871	5.35703	5.68824	0	4.18258	3.60527	4.72974	1.20391	4.3178	4.51973	3.45771	7.24857	1.83557	3.80558	2.26274	5.98906	2.30982	0	3.52234
bta-miR-200b	1.44436	0	4.7402	2.02317	6.27387	1.80263	1.89189	1.20391	16.1917	1.50658	2.30514	2.07102	2.75335	0	6.78822	2.99453	6.15951	2.77353	3.49576
bta-miR-6121-3p	7.22178	3.57136	7.58433	2.02317	10.4565	3.60527	7.56758	8.42739	10.7945	0.753288	0	0.517755	0	0	0	0	0	0	3.47349
bta-miR-301b	0	1.78568	5.68824	2.02317	2.09129	7.21054	5.67568	1.20391	3.23835	4.51973	8.06798	5.6953	4.58892	1.90279	2.82843	2.99453	0.769938	1.84902	3.45186
bta-miR-2284u	4.33307	1.78568	1.89608	2.02317	2.09129	3.60527	0.945947	1.20391	6.4767	5.27302	2.30514	0.517755	4.58892	4.75697	2.26274	4.99088	6.15951	6.47157	3.42709
bta-miR-2285u	1.44436	5.35703	2.84412	2.02317	2.09129	2.70395	0	4.81565	4.3178	3.76644	6.33913	3.62428	3.67113	4.75697	0.565685	5.98906	3.84969	2.77353	3.38518
bta-miR-2284t-3p	5.77742	7.14271	3.79216	10.1158	4.18258	0	1.89189	2.40782	6.4767	0	2.30514	0.517755	3.67113	0.951394	0.565685	0.998177	5.38957	2.77353	3.27553
bta-miR-23b-5p	0	1.78568	1.89608	8.09267	4.18258	5.4079	5.67568	2.40782	2.1589	1.50658	2.88142	1.55326	1.83557	2.85418	2.26274	1.99635	3.84969	6.47157	3.15659
bta-miR-2285j	5.77742	3.57136	0.948041	2.02317	0	2.70395	3.78379	1.20391	2.1589	5.27302	1.72885	4.14204	0	3.80558	1.13137	6.98724	2.30982	8.32059	3.10384
bta-miR-30b-3p	2.88871	1.78568	0.948041	2.02317	2.09129	8.11185	0.945947	2.40782	4.3178	4.51973	2.88142	4.14204	0.917784	6.65976	2.82843	3.99271	1.53988	2.77353	3.09864
bta-miR-2285ab	0	3.57136	2.84412	6.0695	2.09129	1.80263	4.72974	3.61174	5.39725	6.7796	2.30514	2.58877	0.917784	0.951394	1.13137	4.99088	1.53988	2.77353	3.00533
bta-miR-2483-3p	4.33307	5.35703	4.7402	4.04633	2.09129	1.80263	2.83784	2.40782	8.6356	2.25987	4.03399	1.03551	1.83557	0.951394	0.565685	1.99635	0.769938	1.84902	2.86384
bta-miR-2285p	1.44436	0	3.79216	0	2.09129	2.70395	1.89189	3.61174	7.55615	0.753288	2.30514	0.517755	0.917784	2.85418	2.26274	6.98724	6.15951	5.54706	2.85535
bta-miR-2285g	2.88871	5.35703	3.79216	2.02317	4.18258	3.60527	3.78379	1.20391	5.39725	3.01315	0.576285	2.07102	0.917784	0.951394	2.82843	1.99635	3.07975	2.77353	2.80231
bta-miR-206	0	1.78568	2.84412	0	2.09129	0.901317	1.89189	0	0	0.753288	14.9834	2.07102	3.67113	0.951394	0.565685	2.99453	7.69938	6.47157	2.75976
bta-miR-2448-3p	1.44436	8.92839	2.84412	0	8.36517	4.50659	4.72974	2.40782	3.23835	0	1.72885	1.03551	0.917784	1.90279	1.69706	0	3.84969	1.84902	2.74696
bta-miR-345-3p	2.88871	5.35703	2.84412	6.0695	4.18258	1.80263	2.83784	1.20391	6.4767	2.25987	2.88142	3.10653	1.83557	0.951394	1.69706	0	0.769938	1.84902	2.72299
bta-miR-2346	2.88871	7.14271	3.79216	6.0695	0	0	7.56758	1.20391	2.1589	3.76644	1.15257	1.55326	3.67113	0	1.13137	1.99635	0	1.84902	2.55242
bta-miR-6531	2.88871	3.57136	4.7402	6.0695	8.36517	1.80263	1.89189	1.20391	2.1589	1.50658	1.72885	1.03551	1.83557	0.951394	0	2.99453	0.769938	0.92451	2.46884
bta-miR-2284aa	1.44436	1.78568	0	4.04633	2.09129	4.50659	1.89189	3.61174	1.07945	0.753288	4.61028	2.58877	4.58892	1.90279	1.13137	3.99271	1.53988	1.84902	2.41191
bta-miR-496	2.88871	1.78568	1.89608	2.02317	2.09129	2.70395	3.78379	3.61174	3.23835	3.01315	2.30514	0.517755	1.83557	1.90279	3.39411	2.99453	2.30982	0.92451	2.40112
bta-miR-219-5p	1.44436	1.78568	1.89608	2.02317	2.09129	1.80263	2.83784	0	2.1589	2.25987	2.30514	2.07102	2.75335	4.75697	6.22254	1.99635	3.84969	0.92451	2.39885
bta-miR-491	1.44436	1.78568	0.948041	2.02317	4.18258	1.80263	1.89189	0	0	3.76644	4.03399	5.6953	1.83557	0.951394	1.69706	2.99453	3.84969	1.84902	2.26396
bta-miR-133b	0	8.92839	1.89608	4.04633	4.18258	1.80263	0.945947	0	1.07945	0	2.30514	0.517755	0.917784	1.90279	1.69706	2.99453	6.15951	0	2.18755
bta-miR-2285ac	8.66613	0	3.79216	2.02317	0	2.70395	5.67568	0	4.3178	0.753288	1.15257	2.07102	0.917784	0.951394	1.69706	1.99635	0.769938	1.84902	2.18541
bta-miR-187	1.44436	0	4.7402	2.02317	4.18258	3.60527	4.72974	3.61174	0	0.753288	0.576285	0.517755	0	0	1.69706	0	9.23926	0.92451	2.11362
bta-miR-2366	1.44436	1.78568	2.84412	0	0	3.60527	3.78379	4.81565	4.3178	1.50658	2.30514	0.517755	1.83557	4.75697	2.26274	0.998177	0	0.92451	2.09467
bta-miR-18b	0	3.57136	1.89608	0	0	4.50659	2.83784	2.40782	3.23835	3.01315	2.88142	5.17755	0.917784	2.85418	1.69706	0	1.53988	0.92451	2.08131
bta-miR-6524	0	0	0.948041	0	0	1.80263	0	3.61174	4.3178	1.50658	2.88142	4.14204	3.67113	0.951394	1.69706	3.99271	3.84969	3.69804	2.05946
bta-miR-2887	0	1.78568	14.2206	2.02317	2.09129	2.70395	1.89189	0	1.07945	1.50658	1.15257	1.55326	0.917784	1.90279	0	0.998177	1.53988	0.92451	2.0162
bta-miR-2399-5p	4.33307	1.78568	2.84412	6.0695	2.09129	2.70395	0.945947	2.40782	1.07945	0.753288	1.72885	1.03551	0.917784	0	0.565685	1.99635	1.53988	2.77353	1.97621
bta-miR-544a	2.88871	0	0.948041	2.02317	0	1.80263	2.83784	6.01956	1.07945	1.50658	1.15257	1.03551	1.83557	3.80558	2.82843	2.99453	0.769938	1.84902	1.9654
bta-miR-2285h	2.88871	0	0.948041	0	6.27387	0.901317	1.89189	2.40782	4.3178	0.753288	1.72885	2.58877	0.917784	1.90279	1.13137	2.99453	2.30982	0.92451	1.93784
bta-miR-7860	1.44436	1.78568	1.89608	6.0695	0	2.70395	4.72974	2.40782	3.23835	2.25987	2.88142	0.517755	0	0.951394	1.13137	1.99635	0.769938	0	1.93242
bta-miR-219	2.88871	1.78568	0.948041	2.02317	0	0	4.72974	2.40782	9.71505	2.25987	1.15257	0.517755	0.917784	0.951394	0.565685	1.99635	0.769938	0.92451	1.91967
bta-miR-363	1.44436	5.35703	2.84412	0	0	4.50659	2.83784	2.40782	2.1589	3.01315	0.576285	1.55326	0.917784	1.90279	0.565685	0.998177	2.30982	0.92451	1.90656
bta-miR-2320-3p	2.88871	3.57136	4.7402	2.02317	2.09129	0.901317	1.89189	3.61174	1.07945	0.753288	0	0	2.75335	0.951394	0.565685	1.99635	0.769938	3.69804	1.90484
bta-miR-2285y	4.33307	1.78568	2.84412	2.02317	2.09129	4.50659	1.89189	1.20391	2.1589	3.01315	1.72885	0.517755	0.917784	0	1.69706	0	2.30982	0.92451	1.88597
bta-miR-200c	1.44436	1.78568	1.89608	4.04633	2.09129	1.80263	1.89189	0	4.3178	0.753288	0.576285	1.03551	0.917784	2.85418	2.82843	0	5.38957	0	1.8684
bta-miR-2285m	1.44436	3.57136	1.89608	4.04633	4.18258	0.901317	0.945947	2.40782	3.23835	0.753288	3.45771	0	0.917784	1.90279	0.565685	0.998177	0	0.92451	1.78634
bta-miR-362-3p	0	3.57136	1.89608	0	4.18258	0.901317	0.945947	0	0	0	2.88142	1.03551	1.83557	1.90279	3.39411	1.99635	4.61963	2.77353	1.77423
bta-miR-2284q	1.44436	1.78568	3.79216	2.02317	0	0.901317	0.945947	1.20391	6.4767	0.753288	0.576285	1.55326	0	2.85418	0.565685	3.99271	1.53988	0	1.68936
bta-miR-2316	0	5.35703	1.89608	0	4.18258	3.60527	1.89189	0	1.07945	0	4.03399	1.03551	0.917784	1.90279	1.69706	0	2.30982	0	1.66163
bta-miR-2284d	0	5.35703	3.79216	0	2.09129	0.901317	0	1.20391	1.07945	0.753288	1.72885	1.55326	2.75335	0	1.69706	2.99453	1.53988	1.84902	1.62747
bta-miR-2376	4.33307	1.78568	1.89608	6.0695	0	0	2.83784	0	3.23835	1.50658	1.72885	2.07102	0	0	1.13137	0.998177	0.769938	0.92451	1.62728
bta-miR-2285s	0	1.78568	0	4.04633	2.09129	4.50659	1.89189	1.20391	1.07945	1.50658	2.88142	0.517755	0	0.951394	0.565685	1.99635	3.07975	0.92451	1.6127
bta-miR-2891	0	0	0.948041	0	2.09129	1.80263	0	1.20391	1.07945	6.7796	1.72885	4.65979	4.58892	0.951394	1.13137	0	0	1.84902	1.60079
bta-miR-153	1.44436	3.57136	0	0	0	0	0.945947	1.20391	0	2.25987	2.30514	2.07102	3.67113	2.85418	1.69706	0.998177	0.769938	4.62255	1.57859
bta-miR-2285l	1.44436	1.78568	2.84412	4.04633	4.18258	1.80263	2.83784	2.40782	0	0	2.30514	1.03551	0	0.951394	0.565685	0.998177	0	0.92451	1.56288
bta-miR-6519	1.44436	0	2.84412	0	2.09129	0.901317	0.945947	2.40782	3.23835	3.76644	2.30514	1.55326	1.83557	0.951394	1.13137	0.998177	1.53988	0	1.55302
bta-miR-2299-5p	0	0	0	4.04633	2.09129	0.901317	1.89189	1.20391	2.1589	0.753288	0.576285	2.58877	0	3.80558	1.13137	1.99635	2.30982	1.84902	1.5169
bta-miR-2284j	2.88871	1.78568	0	0	2.09129	1.80263	0	3.61174	0	3.01315	0.576285	1.55326	1.83557	1.90279	0.565685	2.99453	1.53988	0.92451	1.50476
bta-miR-2323	0	1.78568	0.948041	0	2.09129	0.901317	2.83784	4.81565	1.07945	0	0	3.10653	1.83557	0.951394	1.13137	0.998177	1.53988	2.77353	1.48865
bta-miR-2320-5p	2.88871	0	2.84412	0	6.27387	1.80263	2.83784	0	2.1589	0.753288	1.15257	2.58877	1.83557	0	0.565685	0.998177	0	0	1.48334
bta-miR-2408	0	3.57136	0	2.02317	6.27387	0	3.78379	0	1.07945	0.753288	1.72885	1.55326	0.917784	1.90279	0	1.99635	0	0	1.42133
bta-miR-2447	0	5.35703	0.948041	0	0	7.21054	2.83784	1.20391	2.1589	0	0.576285	0.517755	0.917784	0	0	1.99635	1.53988	0	1.40357
bta-miR-20b	0	0	1.89608	0	2.09129	0	1.89189	1.20391	2.1589	0.753288	0	1.03551	3.67113	2.85418	1.69706	1.99635	3.07975	0.92451	1.40299
bta-miR-6518	1.44436	5.35703	0.948041	0	6.27387	1.80263	0.945947	0	0	0.753288	0	0.517755	0.917784	2.85418	0.565685	0	0.769938	1.84902	1.38886
bta-miR-767	1.44436	0	0	0	0	1.80263	0	1.20391	1.07945	0.753288	1.72885	0	0.917784	4.75697	3.39411	3.99271	0	3.69804	1.37623
bta-miR-2481	1.44436	3.57136	1.89608	2.02317	0	1.80263	0.945947	0	0	2.25987	1.72885	0.517755	2.75335	0	2.26274	0.998177	1.53988	0.92451	1.37048
bta-miR-885	0	0	1.89608	2.02317	4.18258	1.80263	0	1.20391	0	2.25987	1.15257	1.03551	1.83557	0.951394	0.565685	3.99271	0.769938	0.92451	1.36645
bta-miR-2899	0	0	5.68824	0	4.18258	1.80263	0.945947	0	4.3178	0.753288	1.15257	2.07102	1.83557	0.951394	0	0	0.769938	0	1.3595
bta-miR-2285ae	0	1.78568	2.84412	0	2.09129	0.901317	0	0	2.1589	1.50658	0.576285	0.517755	2.75335	1.90279	0.565685	3.99271	0	2.77353	1.35389
bta-miR-2398	2.88871	0	0.948041	0	0	2.70395	0	4.81565	2.1589	0	0.576285	0	0	1.90279	0	2.99453	3.07975	1.84902	1.32876
bta-miR-2388-5p	7.22178	0	0.948041	6.0695	0	0	0.945947	1.20391	2.1589	0	1.72885	0.517755	0.917784	0.951394	0	0.998177	0	0	1.31456
bta-miR-2416	0	0	1.89608	0	6.27387	0.901317	5.67568	1.20391	1.07945	0.753288	0.576285	1.55326	0	0	0	0.998177	0.769938	1.84902	1.30724
bta-miR-105a	0	3.57136	0.948041	0	2.09129	2.70395	0.945947	0	0	0.753288	1.72885	0.517755	0	3.80558	1.69706	0	0.769938	3.69804	1.29062
bta-miR-429	0	3.57136	3.79216	0	4.18258	0	0	0	2.1589	0	1.15257	0	0	0.951394	0.565685	1.99635	4.61963	0	1.27726
bta-miR-369-5p	1.44436	0	0.948041	2.02317	2.09129	0.901317	0	2.40782	3.23835	2.25987	1.72885	1.55326	0	0.951394	1.13137	0	2.30982	0	1.27716
bta-miR-2400	0	3.57136	0.948041	0	0	1.80263	0.945947	1.20391	0	1.50658	0	2.07102	0.917784	1.90279	2.26274	3.99271	0	0.92451	1.225
bta-miR-2425-5p	2.88871	0	0	0	0	0.901317	0.945947	1.20391	0	3.01315	1.72885	1.03551	1.83557	0	1.13137	0	2.30982	3.69804	1.14957
bta-miR-2335	2.88871	0	0.948041	6.0695	0	0.901317	4.72974	1.20391	2.1589	0	0.576285	0	0.917784	0	0	0	0	0	1.13301
bta-miR-449b	0	0	0	2.02317	0	0	2.83784	1.20391	1.07945	2.25987	1.72885	1.03551	0.917784	1.90279	0	0.998177	3.07975	0.92451	1.11065
bta-miR-106a	0	0	1.89608	0	2.09129	1.80263	0	3.61174	1.07945	0	0.576285	1.03551	1.83557	1.90279	2.26274	0.998177	0.769938	0	1.10346
bta-miR-2312	1.44436	3.57136	0.948041	2.02317	0	1.80263	0	1.20391	1.07945	0.753288	0.576285	0.517755	0	1.90279	1.69706	0.998177	0	0.92451	1.08015
bta-miR-2285z	1.44436	0	0	0	2.09129	0.901317	1.89189	3.61174	3.23835	1.50658	1.15257	0.517755	0.917784	0.951394	1.13137	0	0	0	1.07536
bta-miR-1343-5p	1.44436	0	0	2.02317	0	1.80263	2.83784	2.40782	3.23835	1.50658	1.15257	0	0.917784	0.951394	0	0.998177	0	0	1.07115
bta-miR-2466-5p	1.44436	1.78568	0.948041	4.04633	2.09129	0.901317	1.89189	0	1.07945	1.50658	0	1.03551	0	0	0	0	1.53988	0	1.01502
bta-miR-544b	1.44436	1.78568	0	0	2.09129	0.901317	1.89189	1.20391	1.07945	0	1.72885	0	0	0.951394	1.69706	2.99453	0	0	0.987207
bta-miR-4523	0	0	0	2.02317	2.09129	0.901317	1.89189	1.20391	2.1589	0.753288	0	1.55326	2.75335	0	0.565685	0.998177	0.769938	0	0.981344
bta-miR-2397-5p	0	1.78568	1.89608	2.02317	2.09129	0.901317	2.83784	0	0	0.753288	0.576285	2.07102	0	0.951394	0	0.998177	0.769938	0	0.98086
bta-miR-2308	1.44436	0	0.948041	0	0	0	2.83784	1.20391	0	0	1.72885	2.07102	1.83557	1.90279	1.13137	0	1.53988	0.92451	0.976008
bta-miR-3957	0	1.78568	1.89608	2.02317	2.09129	0.901317	0	1.20391	2.1589	0	1.15257	1.03551	0	0	0.565685	0.998177	0	0.92451	0.929822
bta-miR-2477	0	1.78568	3.79216	0	2.09129	1.80263	2.83784	0	2.1589	0.753288	0.576285	0	0	0	0	0	0	0.92451	0.929033
bta-miR-2415-3p	4.33307	0	2.84412	0	4.18258	0.901317	1.89189	0	1.07945	0	0	0	0.917784	0	0.565685	0	0	0	0.928661
bta-miR-2886	1.44436	0	1.89608	0	0	0.901317	1.89189	0	0	0.753288	0.576285	1.03551	6.42449	0.951394	0	0	0	0	0.881923
bta-miR-2457	1.44436	0	0	4.04633	0	0.901317	0.945947	1.20391	0	0	0.576285	1.03551	0.917784	0.951394	1.69706	0.998177	0	0.92451	0.869032
bta-miR-2888	1.44436	0	0	2.02317	4.18258	0.901317	1.89189	0	1.07945	0	0.576285	1.03551	1.83557	0	0.565685	0	0	0	0.863101
bta-miR-2382-5p	0	1.78568	0.948041	4.04633	2.09129	0	0	1.20391	0	0	0.576285	1.03551	0.917784	0.951394	0.565685	0.998177	0	0	0.840005
bta-miR-4449	1.44436	0	0.948041	0	2.09129	0.901317	0.945947	0	1.07945	0.753288	1.15257	0.517755	0.917784	0	0	3.99271	0	0	0.819139
bta-miR-137	0	1.78568	5.68824	0	0	0	0.945947	1.20391	0	0.753288	0	0	0	0.951394	2.26274	0.998177	0	0	0.810521
bta-miR-2450b	4.33307	0	0	0	0	1.80263	1.89189	1.20391	1.07945	0.753288	0.576285	0	0	0.951394	1.13137	0	0.769938	0	0.80518
bta-miR-2450c	1.44436	0	0	0	2.09129	1.80263	4.72974	2.40782	1.07945	0	0	0	0.917784	0	0	0	0	0	0.80406
bta-miR-2461-3p	0	1.78568	0	2.02317	0	0.901317	1.89189	2.40782	1.07945	1.50658	0	1.03551	0	0.951394	0	0	0	0	0.754601
bta-miR-2284n	0	0	0	0	2.09129	0	0.945947	1.20391	0	2.25987	0	1.03551	0.917784	0.951394	1.13137	0.998177	0.769938	0.92451	0.734983
bta-miR-2390	0	1.78568	0	4.04633	0	0	0	2.40782	1.07945	0.753288	0	0	0.917784	0	0	1.99635	0	0	0.721484
bta-miR-2448-5p	0	0	0.948041	2.02317	2.09129	0	0.945947	1.20391	2.1589	0	1.72885	1.03551	0	0	0.565685	0	0	0	0.705628
bta-miR-1247-5p	0	0	0	0	0	2.70395	1.89189	0	1.07945	2.25987	0	1.03551	0	0	2.26274	0.998177	0	0	0.679533
bta-miR-2435	1.44436	0	0	0	2.09129	0.901317	0	2.40782	0	0	1.72885	0.517755	0	0	1.13137	1.99635	0	0	0.67884
bta-miR-1281	0	0	0	0	0	0.901317	1.89189	1.20391	0	0.753288	2.30514	2.58877	1.83557	0	0.565685	0	0	0	0.669199
bta-miR-2284v	2.88871	1.78568	0	0	0	0.901317	0	0	1.07945	0.753288	0	0.517755	1.83557	0	1.13137	0	0.769938	0	0.647949
bta-miR-2474	0	0	0.948041	0	0	0.901317	0	1.20391	0	2.25987	1.15257	2.07102	0	1.90279	0	0.998177	0	0	0.635427
bta-miR-2379	0	3.57136	0	0	2.09129	0	0.945947	1.20391	0	0	1.15257	0.517755	0	1.90279	0	0	0	0	0.632534
bta-miR-2382-3p	0	1.78568	0	0	2.09129	0.901317	1.89189	0	3.23835	0	0	0.517755	0	0.951394	0	0	0	0	0.632093
bta-miR-2352	1.44436	1.78568	0	4.04633	0	0	0	0	1.07945	0.753288	0.576285	0.517755	0	0	0	0.998177	0	0	0.622296
bta-miR-99a-3p	1.44436	0	0	2.02317	2.09129	0	0	0	0	0.753288	1.15257	0	0	1.90279	0	0.998177	0.769938	0	0.618643
bta-miR-545-5p	0	1.78568	1.89608	0	0	0.901317	0.945947	2.40782	0	0	1.15257	0.517755	0	0	0.565685	0	0	0.92451	0.61652
bta-miR-2399-3p	0	1.78568	0	0	2.09129	0	1.89189	0	1.07945	1.50658	0	0.517755	0	0	1.13137	0.998177	0	0	0.611233
bta-miR-6522	0	1.78568	0.948041	0	0	0.901317	0	0	0	0.753288	0.576285	1.55326	0	0	1.69706	1.99635	0.769938	0	0.610068
bta-miR-3432b	0	0	0	2.02317	0	0.901317	0.945947	0	0	0.753288	1.72885	0.517755	0.917784	0	2.26274	0	0.769938	0	0.601155
bta-miR-2331-5p	1.44436	0	0	2.02317	2.09129	0	0.945947	1.20391	1.07945	0	0	0	0	1.90279	0	0	0	0	0.59394
bta-miR-2468	0	1.78568	0.948041	0	0	0.901317	0.945947	1.20391	0	1.50658	1.15257	0	0	0	0.565685	0	1.53988	0	0.586089
bta-miR-34b	0	1.78568	0	2.02317	2.09129	0	0	0	1.07945	0	0	1.03551	0	0	0	0	2.30982	0	0.573606
bta-miR-2285w	1.44436	1.78568	0	0	0	0	0.945947	0	1.07945	1.50658	0.576285	0	0	0.951394	0	0.998177	0.769938	0	0.558767
bta-miR-2355-3p	0	0	0	0	2.09129	1.80263	0.945947	1.20391	1.07945	0.753288	0.576285	0.517755	0	0	0	0.998177	0	0	0.553819
bta-miR-2442	4.33307	1.78568	0	0	0	0.901317	0	0	2.1589	0	0	0	0	0	0.565685	0	0	0	0.541369
bta-miR-2285a	1.44436	1.78568	0	0	0	1.80263	1.89189	1.20391	0	0	0	0	0	0	0.565685	0.998177	0	0	0.538463
bta-miR-2353	1.44436	0	0	2.02317	0	0	0.945947	1.20391	1.07945	0.753288	0	0.517755	0.917784	0	0	0	0.769938	0	0.536422
bta-miR-2397-3p	1.44436	1.78568	0	0	0	0.901317	0	1.20391	0	0	0	1.55326	0.917784	0	1.69706	0	0	0	0.527965
bta-miR-211	0	1.78568	0	0	0	1.80263	0	0	0	1.50658	0.576285	0	0	0	0.565685	0	2.30982	0.92451	0.526177
bta-miR-2453	0	1.78568	0	0	4.18258	0	0	0	0	0	0	0.517755	0.917784	0	0	1.99635	0	0	0.522231
bta-miR-3956	0	0	0.948041	0	0	1.80263	0	1.20391	0	0.753288	0	1.55326	0	1.90279	0	0.998177	0	0	0.509006
bta-miR-6535	1.44436	0	1.89608	0	0	0.901317	0	0	1.07945	0.753288	0.576285	0	0	0	1.69706	0	0.769938	0	0.506543
bta-miR-190b	0	1.78568	0	2.02317	2.09129	1.80263	0	1.20391	0	0	0	0	0	0	0	0	0	0	0.494816
bta-miR-135b	0	0	0	4.04633	2.09129	0	0	0	0	0	0.576285	1.03551	0	0	0	0.998177	0	0	0.485978
bta-miR-6529b	2.88871	0	0	0	2.09129	0	0	0	1.07945	0	1.72885	0	0	0	0	0	0.769938	0	0.475458
bta-miR-296-5p	0	0	0.948041	0	2.09129	0.901317	0	2.40782	0	0	0	0	0	0	1.13137	0.998177	0	0	0.471001
bta-miR-1584-5p	0	1.78568	0	2.02317	0	0	0.945947	0	0	0	1.72885	0	0.917784	0	0	0.998177	0	0	0.466645
bta-miR-6520	0	1.78568	0.948041	0	0	0	0	0	0	0	1.72885	1.55326	0	0.951394	0.565685	0	0.769938	0	0.46127
bta-miR-2375	0	0	1.89608	2.02317	2.09129	0	0	0	1.07945	0	0	0	0	0	0	0.998177	0	0	0.449343
bta-miR-2284b	0	0	0.948041	2.02317	0	1.80263	0	0	0	0.753288	0.576285	0	0	0.951394	0	0.998177	0	0	0.447388
bta-miR-545-3p	1.44436	0	1.89608	0	0	1.80263	0	0	0	0.753288	0.576285	0	0	0	0.565685	0.998177	0	0	0.446473
bta-miR-141	0	0	0	4.04633	0	0	0	0	0	0	0	0.517755	0	0	1.69706	0	0.769938	0.92451	0.441977
bta-miR-2284t-5p	1.44436	0	0	2.02317	2.09129	0.901317	0	0	0	0	0	0	0	0	0.565685	0	0	0.92451	0.441685
bta-miR-2343	0	0	0	0	4.18258	0.901317	2.83784	0	0	0	0	0	0	0	0	0	0	0	0.440097
bta-miR-615	0	1.78568	0	0	2.09129	0	0	0	2.1589	0	0	0	1.83557	0	0	0	0	0	0.437302
bta-miR-217	0	0	0	0	0	0	0.945947	1.20391	0	0	0	0.517755	0	2.85418	0.565685	0	0.769938	0.92451	0.432329
bta-miR-2459	2.88871	1.78568	0.948041	0	0	0	0	1.20391	0	0	0	0	0	0.951394	0	0	0	0	0.432096
bta-miR-2305	0	0	0.948041	2.02317	0	0.901317	0	0	0	0	0	1.03551	0.917784	0.951394	0	0.998177	0	0	0.431966
bta-miR-6516	0	1.78568	0.948041	0	0	0.901317	0	0	0	0	1.72885	0	0	0	0.565685	0.998177	0.769938	0	0.427649
bta-miR-2349	1.44436	0	0	0	0	0.901317	0	1.20391	1.07945	0	0.576285	0	0	0	0.565685	0.998177	0	0.92451	0.427427
bta-miR-2368-3p	0	0	0	2.02317	0	0.901317	0	0	1.07945	1.50658	0.576285	0	0	0.951394	0.565685	0	0	0	0.422438
bta-miR-2881	0	0	0	0	2.09129	0	0	0	0	0	0	0	2.75335	0	0	0.998177	0.769938	0.92451	0.418737
bta-miR-105b	0	0	0	0	2.09129	0.901317	0	0	0	0.753288	1.15257	1.03551	0	0.951394	0.565685	0	0	0	0.413947
bta-miR-2284c	0	0	0.948041	0	0	0.901317	0.945947	0	1.07945	0	0	0	1.83557	0	0	0	0.769938	0.92451	0.411376
bta-miR-2465	0	1.78568	0	0	2.09129	0	0.945947	0	0	0	0	0.517755	0	0	0	1.99635	0	0	0.407613
bta-miR-380-5p	0	0	0.948041	0	2.09129	0.901317	0	1.20391	1.07945	0	0	0	0.917784	0	0	0	0	0	0.396766
bta-miR-2284l	1.44436	0	0	0	0	0	0.945947	1.20391	0	0	0.576285	0.517755	0.917784	0	0.565685	0	0	0.92451	0.394235
bta-miR-1301	0	0	0	0	0	0.901317	0.945947	1.20391	0	1.50658	0	0	0	0	0.565685	0	0	1.84902	0.387359
bta-miR-2381	0	1.78568	0	0	0	0	0.945947	0	1.07945	0	0	0	0	0	0	2.99453	0	0	0.378089
bta-miR-2454-3p	0	0	1.89608	0	0	0	1.89189	0	0	0	0.576285	0	0.917784	0	0.565685	0	0	0.92451	0.376236
bta-miR-2425-3p	0	1.78568	0.948041	2.02317	0	0	0	0	0	0.753288	0	0	0	0.951394	0	0	0	0	0.358976
bta-miR-2357	0	1.78568	0.948041	0	0	0	0	0	0	0.753288	0.576285	0.517755	0.917784	0.951394	0	0	0	0	0.358346
bta-miR-539	0	0	1.89608	0	0	0.901317	0	0	0	0.753288	0.576285	0.517755	0	0	0	0	0.769938	0.92451	0.352176
bta-miR-216a	0	0	0	0	0	0.901317	0	0	0	0.753288	0.576285	0.517755	0	1.90279	0	0	1.53988	0	0.343962
bta-miR-2467-3p	0	1.78568	0	0	0	0	0.945947	0	1.07945	0.753288	0.576285	0	0	0	0	0.998177	0	0	0.341046
bta-miR-2285v	0	1.78568	1.89608	0	0	0	0	0	0	0	0	0	0.917784	0	0.565685	0	0	0.92451	0.338319
bta-miR-584	0	1.78568	0	2.02317	0	0	0.945947	0	0	0.753288	0	0.517755	0	0	0	0	0	0	0.334769
bta-miR-2438	0	0	0	0	0	0.901317	1.89189	0	0	0	0	0.517755	0.917784	0	0	0.998177	0.769938	0	0.333159
bta-miR-2301	1.44436	0	0	0	0	0.901317	0.945947	1.20391	0	0	0	0.517755	0	0.951394	0	0	0	0	0.331371
bta-miR-6521	0	0	0	0	0	0.901317	0	0	2.1589	0	0.576285	0	0.917784	0	0.565685	0	0.769938	0	0.327217
bta-miR-2403	1.44436	0	0.948041	0	0	0.901317	0	0	1.07945	0	0	0.517755	0	0	0	0	0	0.92451	0.323079
bta-miR-2325b	0	1.78568	0	2.02317	0	0.901317	0	0	0	0	0.576285	0.517755	0	0	0	0	0	0	0.322456
bta-miR-2450a	0	0	0	0	0	0.901317	1.89189	0	1.07945	0	0.576285	0	0	0	0.565685	0	0.769938	0	0.321365
bta-miR-2454-5p	0	0	0	0	0	0.901317	0.945947	1.20391	0	0	1.15257	1.55326	0	0	0	0	0	0	0.319834
bta-miR-2373-5p	1.44436	0	0.948041	0	0	0	0.945947	2.40782	0	0	0	0	0	0	0	0	0	0	0.319232
bta-miR-149-3p	0	1.78568	0	2.02317	0	0	0	0	1.07945	0	0	0	0	0	0	0	0.769938	0	0.314346
bta-miR-3154	2.88871	0	0	0	0	0	0	1.20391	0	0	0	0.517755	0	0.951394	0	0	0	0	0.308987
bta-miR-2460	0	0	0	2.02317	0	0.901317	0	0	0	0	0	1.03551	0	0	0.565685	0	0	0.92451	0.302788
bta-miR-6528	0	0	0	0	0	0	0.945947	0	1.07945	2.25987	0	0.517755	0	0	0.565685	0	0	0	0.298261
bta-miR-2300b-3p	0	0	0.948041	0	0	0	0.945947	2.40782	0	0	0	0	0	0	0	0.998177	0	0	0.294444
bta-miR-2464-3p	0	0	0	0	0	1.80263	0.945947	0	0	0	0.576285	0	0.917784	0	0	0.998177	0	0	0.291157
bta-miR-502b	0	0	0	0	0	0	0	0	0	1.50658	0	1.03551	0	0	0	0.998177	0.769938	0.92451	0.290817
bta-miR-7861	0	0	0	0	0	0	0.945947	0	1.07945	0.753288	0.576285	0	0.917784	0.951394	0	0	0	0	0.29023
bta-miR-6536	0	1.78568	0	0	0	0.901317	1.89189	0	0	0	0.576285	0	0	0	0	0	0	0	0.286399
bta-miR-2388-3p	0	3.57136	0.948041	0	0	0	0	0	0	0	0.576285	0	0	0	0	0	0	0	0.283093
bta-miR-2489	0	0	0	0	0	0	0.945947	1.20391	0	1.50658	0	0.517755	0.917784	0	0	0	0	0	0.282887
bta-miR-760-5p	0	0	0	2.02317	2.09129	0.901317	0	0	0	0	0	0	0	0	0	0	0	0	0.278654
bta-miR-2287	0	0	0	0	2.09129	0	0.945947	1.20391	0	0.753288	0	0	0	0	0	0	0	0	0.277469
bta-miR-2469	0	0	0	2.02317	0	0	0	1.20391	0	0.753288	0	0	0	0.951394	0	0	0	0	0.273987
bta-miR-6527	0	0	0	0	0	0	0	0	1.07945	0	0	1.03551	1.83557	0.951394	0	0	0	0	0.272329
bta-miR-2410	0	0	0	0	0	0.901317	0.945947	0	0	0.753288	0	0.517755	0	0	0	0.998177	0.769938	0	0.271468
bta-miR-302a	0	0	0.948041	0	2.09129	0	0	0	0	0.753288	0	0	0	0.951394	0	0	0	0	0.263556
bta-miR-2324	0	0	0	2.02317	2.09129	0	0	0	0	0	0.576285	0	0	0	0	0	0	0	0.260597
bta-miR-2339	0	0	0	0	0	0	0	1.20391	0	0.753288	0	1.03551	0.917784	0	0	0	0.769938	0	0.260024
bta-miR-2284p	0	0	0.948041	2.02317	0	0	0	0	0	0.753288	0	0	0	0.951394	0	0	0	0	0.259772
bta-miR-1777a	0	0	0	0	0	0	0	0	1.07945	0	0.576285	0	0	0.951394	0	1.99635	0	0	0.255749
bta-miR-6525	0	0	0.948041	0	0	0	0	0	2.1589	0	0	0.517755	0	0.951394	0	0	0	0	0.254227
bta-miR-2359	0	0	0	0	0	0.901317	1.89189	1.20391	0	0	0	0	0	0	0.565685	0	0	0	0.253489
bta-miR-6122-3p	0	3.57136	0	0	0	0	0.945947	0	0	0	0	0	0	0	0	0	0	0	0.250961
bta-miR-2473	0	0	0	2.02317	0	0	0	0	0	0	0	0.517755	0	0.951394	0	0.998177	0	0	0.249472
bta-miR-562	0	0	0	0	0	0	0	1.20391	0	0.753288	0.576285	0	0	0.951394	0	0.998177	0	0	0.249059
bta-miR-2420	0	0	0	0	2.09129	0	0	0	0	0.753288	0	0.517755	0	0	0	0.998177	0	0	0.242251
bta-miR-2310	0	0	0.948041	0	0	0	0	0	0	0.753288	0.576285	0.517755	0	0.951394	0.565685	0	0	0	0.23958
bta-miR-2472	1.44436	0	0	0	0	0	0.945947	0	0	0	0	0	0	1.90279	0	0	0	0	0.238505
bta-miR-2350	1.44436	0	0	0	0	0	0	0	0	0.753288	0	0	0	0.951394	0	0.998177	0	0	0.230401
bta-miR-2486-3p	0	0	0	0	0	0	0.945947	0	1.07945	0	0	0	0	0	0	1.99635	0	0	0.223431
bta-miR-2347	0	1.78568	0	0	0	0	0	0	1.07945	0	1.15257	0	0	0	0	0	0	0	0.223205
bta-miR-375	0	1.78568	0	0	0	0	0	0	1.07945	0	0.576285	0.517755	0	0	0	0	0	0	0.219954
bta-miR-2389	0	0	0	0	0	1.80263	0.945947	1.20391	0	0	0	0	0	0	0	0	0	0	0.219583
bta-miR-7691	0	0	0	0	2.09129	0	0	1.20391	0	0	0	0	0	0	0.565685	0	0	0	0.214494
bta-miR-2370-3p	0	0	0	0	0	0	0	1.20391	1.07945	0	0	0	0	0	0.565685	0.998177	0	0	0.213735
bta-miR-2284ac	0	0	0	0	0	0	0	0	0	0	0	1.55326	0	0.951394	0.565685	0	0.769938	0	0.213349
bta-miR-2383	1.44436	0	0	0	0	0.901317	0	0	0	0	0.576285	0	0.917784	0	0	0	0	0	0.213319
bta-miR-2338	0	0	0	0	0	1.80263	0.945947	0	0	0	0	0.517755	0	0	0.565685	0	0	0	0.21289
bta-miR-2288	1.44436	0	0	0	0	0	0	1.20391	0	0	0	0.517755	0	0	0.565685	0	0	0	0.207317
bta-miR-7863	0	0	0.948041	0	0	0	0	0	0	0	0	0	0	0	0	1.99635	0.769938	0	0.206352
bta-miR-2369	0	0	0	0	0	0	0	0	0	0	1.15257	0	0	0	0	0.998177	1.53988	0	0.205035
bta-miR-2451	0	1.78568	0	0	0	0	0	0	0	0	0	0	0	1.90279	0	0	0	0	0.204915
bta-miR-2362	0	0	0	0	0	0	0.945947	0	1.07945	0	0.576285	0.517755	0	0	0.565685	0	0	0	0.204729
bta-miR-631	0	0	0	0	0	0	1.89189	1.20391	0	0	0.576285	0	0	0	0	0	0	0	0.204005
bta-miR-2322-5p	0	1.78568	0	0	0	0	0	0	0	0.753288	0.576285	0.517755	0	0	0	0	0	0	0.201834
bta-miR-3613b	0	0	0	0	0	0	0.945947	0	0	0	1.15257	0.517755	0	0	0	0.998177	0	0	0.200803
bta-miR-488	0	0	0.948041	0	2.09129	0	0	0	0	0	0	0	0	0	0.565685	0	0	0	0.200279
bta-miR-1721	0	0	0.948041	0	0	0	1.89189	0	0	0.753288	0	0	0	0	0	0	0	0	0.199624
bta-miR-664a	0	0	0	0	0	0	0	0	1.07945	0	0	0.517755	0	1.90279	0	0	0	0	0.194444
bta-miR-2444	0	0	0	0	0	0.901317	0	0	1.07945	0	0.576285	0	0.917784	0	0	0	0	0	0.193046
bta-miR-2285af	0	0	0.948041	0	0	0	0	0	0	0	0.576285	0	0	0.951394	0	0.998177	0	0	0.192994
bta-miR-2452	1.44436	0	0	0	0	0	0	1.20391	0	0	0	0	0	0	0	0	0.769938	0	0.1899
bta-miR-2325a	0	0	0	0	0	0	0	1.20391	0	0.753288	0	0.517755	0.917784	0	0	0	0	0	0.188486
bta-miR-3660	0	0	0	0	2.09129	0	0	0	0	0	0	0.517755	0	0	0.565685	0	0	0	0.176374
bta-miR-2284a	0	0	0	0	2.09129	0	0	0	1.07945	0	0	0	0	0	0	0	0	0	0.176152
bta-miR-2419-3p	0	0	0.948041	0	0	0	0	0	0	0	0.576285	0	0	0	0.565685	0.998177	0	0	0.171566
bta-miR-2439-3p	0	0	0	0	0	0	0	0	2.1589	0	0	0	0	0	0	0	0	0.92451	0.171301
bta-miR-2396	0	0	0	0	0	0	0.945947	1.20391	0	0	0	0	0	0	0	0	0	0.92451	0.170798
bta-miR-3064	0	1.78568	0	0	0	0	0	0	0	0.753288	0	0.517755	0	0	0	0	0	0	0.169818
bta-miR-1247-3p	0	0	0	0	0	0	0	0	1.07945	0	0	1.03551	0	0	0	0	0	0.92451	0.168859
bta-miR-2284f	0	0	0	0	0	0	0	0	0	0.753288	0.576285	0	0	0	0	0	0.769938	0.92451	0.168001
bta-miR-665	0	0	0	0	2.09129	0.901317	0	0	0	0	0	0	0	0	0	0	0	0	0.166256
bta-miR-2284e	0	0	0.948041	0	0	0	0	0	0	0	0	0.517755	0	0.951394	0.565685	0	0	0	0.165715
bta-miR-2428	0	0	0.948041	2.02317	0	0	0	0	0	0	0	0	0	0	0	0	0	0	0.165067
bta-miR-2441	0	0	0	2.02317	0	0	0.945947	0	0	0	0	0	0	0	0	0	0	0	0.164951
bta-miR-6120-5p	0	0	0.948041	0	0	0.901317	0	0	0	0	0.576285	0.517755	0	0	0	0	0	0	0.163522
bta-miR-2367-5p	0	0	0	0	0	0.901317	0.945947	0	1.07945	0	0	0	0	0	0	0	0	0	0.162595
bta-miR-2482	1.44436	0	0	0	0	0	0	0	0	0	0	0.517755	0	0.951394	0	0	0	0	0.161861
bta-miR-2897	0	0	0	0	0	0	1.89189	0	0	0	0	0	0	0	0	0.998177	0	0	0.16056
bta-miR-2294	0	0	0	0	0	1.80263	0	0	1.07945	0	0	0	0	0	0	0	0	0	0.160116
bta-miR-2304	0	0	0	0	0	0.901317	0	1.20391	0	0	0	0	0	0	0	0	0.769938	0	0.159732
bta-miR-2422	0	0	0	0	0	0	0	1.20391	1.07945	0	0.576285	0	0	0	0	0	0	0	0.158869
bta-miR-2345	0	1.78568	0	0	0	0	0	0	0	0	0	0	0	0	0	0.998177	0	0	0.154659
bta-miR-2393	0	0	0.948041	0	0	0	0	0	1.07945	0.753288	0	0	0	0	0	0	0	0	0.154488
bta-miR-2337	0	0	0	2.02317	0	0	0	0	0	0.753288	0	0	0	0	0	0	0	0	0.154248
bta-miR-2380	0	0	0	2.02317	0	0	0	0	0	0.753288	0	0	0	0	0	0	0	0	0.154248
bta-miR-2418	0	0	0	2.02317	0	0	0	0	0	0.753288	0	0	0	0	0	0	0	0	0.154248
bta-miR-8550	0	0	0	2.02317	0	0	0	0	0	0.753288	0	0	0	0	0	0	0	0	0.154248
bta-miR-2297	0	0	0.948041	0	0	0.901317	0	0	0	0	0	0	0.917784	0	0	0	0	0	0.15373
bta-miR-1282	0	0	0	0	0	0	0	0	0	0.753288	0	0	0	0	0	1.99635	0	0	0.152758
bta-miR-2471-3p	0	1.78568	0	0	0	0	0	0	0	0	0	0	0	0.951394	0	0	0	0	0.15206
bta-miR-1777b	0	1.78568	0	0	0	0	0	0	0	0	0	0	0.917784	0	0	0	0	0	0.150192
bta-miR-7865	0	0	0	0	0	0	0	0	0	0.753288	0	0	0	0.951394	0	0.998177	0	0	0.150159
bta-miR-1256	0	0	0	0	0	0	0.945947	0	0	0.753288	0	0	0	0	0	0.998177	0	0	0.149856
bta-miR-2412	0	0	0	0	0	0	0	0	0	0.753288	0	0	0	1.90279	0	0	0	0	0.14756
bta-miR-2392	0	0	0	0	0	0	1.89189	0	0	0.753288	0	0	0	0	0	0	0	0	0.146955
bta-miR-2407	0	0	0	0	2.09129	0	0	0	0	0	0	0.517755	0	0	0	0	0	0	0.144947
bta-miR-2371	1.44436	0	0	0	0	0	0	0	0	0	1.15257	0	0	0	0	0	0	0	0.144274
bta-miR-320b	0	1.78568	0	0	0	0	0	0	0	0.753288	0	0	0	0	0	0	0	0	0.141054
bta-miR-2295	0	0	0	0	0	0.901317	0	0	0	0	0.576285	0	0	0	0	0.998177	0	0	0.137543
bta-miR-759	0	0	0	0	0	0	0	1.20391	0	0.753288	0	0.517755	0	0	0	0	0	0	0.137498
bta-miR-2334	1.44436	0	0	0	0	0	0	0	0	0	0	0	0	0	0	0.998177	0	0	0.135696
bta-miR-2432	0	0	0	0	0	0	0	0	0	0	0	0.517755	0	1.90279	0	0	0	0	0.134475
bta-miR-6532	0	0	0	0	0	0	0	0	1.07945	0.753288	0.576285	0	0	0	0	0	0	0	0.133835
bta-miR-449c	1.44436	0	0	0	0	0.901317	0	0	0	0	0	0	0	0	0	0	0	0	0.130315
bta-miR-2327	0	1.78568	0	0	0	0	0	0	0	0	0	0.517755	0	0	0	0	0	0	0.127969
bta-miR-2373-3p	0	0	0.948041	0	0	0	0	0	0	0	0	0.517755	0	0	0	0	0.769938	0	0.124207
bta-miR-1814a	0	0	0	0	0	0	0	0	1.07945	0	0.576285	0.517755	0	0	0	0	0	0	0.120749
bta-miR-2315	0	0	0	0	0	0	0	0	1.07945	0	0	0.517755	0	0	0.565685	0	0	0	0.120161
bta-miR-219-3p	0	0	0	0	0	0	0	0	2.1589	0	0	0	0	0	0	0	0	0	0.119939
bta-miR-2364	0	0	0	0	2.09129	0	0	0	0	0	0	0	0	0	0	0	0	0	0.116183
bta-miR-2367-3p	0	0	0	0	2.09129	0	0	0	0	0	0	0	0	0	0	0	0	0	0.116183
bta-miR-4657	0	0	0	0	0	0	0	0	0	0	0.576285	0	0.917784	0	0.565685	0	0	0	0.114431
bta-miR-3602	0	0	0.948041	0	0	0	0	0	1.07945	0	0	0	0	0	0	0	0	0	0.112638
bta-miR-1298	0	0	0	2.02317	0	0	0	0	0	0	0	0	0	0	0	0	0	0	0.112398
bta-miR-1584-3p	0	0	0	2.02317	0	0	0	0	0	0	0	0	0	0	0	0	0	0	0.112398
bta-miR-2291	0	0	0	2.02317	0	0	0	0	0	0	0	0	0	0	0	0	0	0	0.112398
bta-miR-2406	0	0	0	0	0	0	0	0	0	0	0	0	0	0	0	1.99635	0	0	0.110909
bta-miR-2296	0	0	0.948041	0	0	0	0	0	0	0	0	0	0	0	0	0.998177	0	0	0.108123
bta-miR-208b	0	0	0	0	0	0	0.945947	0	0	0	0	0	0	0	0	0.998177	0	0	0.108007
bta-miR-1814c	0	0	1.89608	0	0	0	0	0	0	0	0	0	0	0	0	0	0	0	0.105338
bta-miR-2372	0	0	0	0	0	0	1.89189	0	0	0	0	0	0	0	0	0	0	0	0.105105
bta-miR-6534	0	0	0.948041	0	0	0	0	0	0	0	0	0	0.917784	0	0	0	0	0	0.103657
bta-miR-2326	0	0	0	0	0	0.901317	0.945947	0	0	0	0	0	0	0	0	0	0	0	0.102626
bta-miR-2329-3p	0	0	0	0	0	0.901317	0.945947	0	0	0	0	0	0	0	0	0	0	0	0.102626
bta-miR-7858	0	0	0	0	0	0	0	1.20391	0	0	0.576285	0	0	0	0	0	0	0	0.0988998
bta-miR-2284g	0	0	0	0	0	0	0	0	0	0	0	0	0	0.951394	0	0	0.769938	0	0.0956296
bta-miR-1224	0	0	0.948041	0	0	0	0	0	0	0	0	0	0	0	0	0	0.769938	0	0.0954433
bta-miR-133c	0	0	0	0	0	0	0.945947	0	0	0	0	0	0	0	0	0	0.769938	0	0.095327
bta-miR-2894	0	0	0	0	0	0	0	0	0	0.753288	0	0	0	0.951394	0	0	0	0	0.0947046
bta-miR-2409	0	0	0	0	0	0	0	0	0	0	0	0	0.917784	0	0	0	0.769938	0	0.0937623
bta-miR-4680	0	0	0	0	0	0	0	0	0	0	0	0	0.917784	0	0	0	0.769938	0	0.0937623
bta-miR-2319a	0	0	0	0	0	0	0	0	0	0	0.576285	0	0	0	0	0.998177	0	0	0.0874701
bta-miR-2385-3p	0	0	0	0	0	0	0	0	0	0	0.576285	0	0	0	0	0.998177	0	0	0.0874701
bta-miR-2378	0	0	0	0	0	0	0	0	0	0	0	0	0	0	0.565685	0.998177	0	0	0.0868812
bta-miR-205	0	0	0.948041	0	0	0	0	0	0	0	0.576285	0	0	0	0	0	0	0	0.0846847
bta-miR-2470	0	0	0	0	0	0	0	0	0	0.753288	0	0	0	0	0	0	0.769938	0	0.0846237
bta-miR-2317	0	0	0	0	0	0	0.945947	0	0	0	0.576285	0	0	0	0	0	0	0	0.0845684
bta-miR-875	0	0	0	0	0	0	0.945947	0	0	0	0.576285	0	0	0	0	0	0	0	0.0845684
bta-miR-2293	0	0	0	0	0	0	0	0	0	0	0	0.517755	0	0	0	0.998177	0	0	0.0842184
bta-miR-935	0	0	0.948041	0	0	0	0	0	0	0	0	0	0	0	0.565685	0	0	0	0.0840959
bta-miR-2394	0	0	0	0	0	0	0	0	0	0	0.576285	0	0.917784	0	0	0	0	0	0.0830038
bta-miR-2479	0	0	0	0	0	0	0.945947	0	0	0	0	0.517755	0	0	0	0	0	0	0.0813168
bta-miR-2900	0	0	0	0	0	0	0.945947	0	0	0	0	0.517755	0	0	0	0	0	0	0.0813168
bta-miR-4444	0	0	0	0	0	0	0.945947	0	0	0	0	0.517755	0	0	0	0	0	0	0.0813168
bta-miR-2314	1.44436	0	0	0	0	0	0	0	0	0	0	0	0	0	0	0	0	0	0.080242
bta-miR-2384	1.44436	0	0	0	0	0	0	0	0	0	0	0	0	0	0	0	0	0	0.080242
bta-miR-2883	1.44436	0	0	0	0	0	0	0	0	0	0	0	0	0	0	0	0	0	0.080242
bta-miR-2895	1.44436	0	0	0	0	0	0	0	0	0	0	0	0	0	0	0	0	0	0.080242
bta-miR-2331-3p	0	0	0	0	0	0	0	0	0	0	0	0.517755	0.917784	0	0	0	0	0	0.0797521
bta-miR-6533	0	0	0	0	0	0	0	0	0	0	0.576285	0	0	0	0	0	0.769938	0	0.0747902
bta-miR-2417	0	0	0	0	0	0	0	0	0	0.753288	0	0	0	0	0.565685	0	0	0	0.0732763
bta-miR-124b	0	0	0	0	0	0	0	1.20391	0	0	0	0	0	0	0	0	0	0	0.066884
bta-miR-653	0	0	0	0	0	0	0	0	0	0	0.576285	0.517755	0	0	0	0	0	0	0.06078
bta-miR-2284i	0	0	0	0	0	0	0	0	1.07945	0	0	0	0	0	0	0	0	0	0.0599694
bta-miR-2292	0	0	0	0	0	0	0	0	1.07945	0	0	0	0	0	0	0	0	0	0.0599694
bta-miR-2325c	0	0	0	0	0	0	0	0	1.07945	0	0	0	0	0	0	0	0	0	0.0599694
bta-miR-2395	0	0	0	0	0	0	0	0	1.07945	0	0	0	0	0	0	0	0	0	0.0599694
bta-miR-2413	0	0	0	0	0	0	0	0	1.07945	0	0	0	0	0	0	0	0	0	0.0599694
bta-miR-2429	0	0	0	0	0	0	0	0	1.07945	0	0	0	0	0	0	0	0	0	0.0599694
bta-miR-2302	0	0	0	0	0	0	0	0	0	0	0	0	0	0	0	0.998177	0	0	0.0554543
bta-miR-2306	0	0	0	0	0	0	0	0	0	0	0	0	0	0	0	0.998177	0	0	0.0554543
bta-miR-2328-5p	0	0	0	0	0	0	0	0	0	0	0	0	0	0	0	0.998177	0	0	0.0554543
bta-miR-2415-5p	0	0	0	0	0	0	0	0	0	0	0	0	0	0	0	0.998177	0	0	0.0554543
bta-miR-2446	0	0	0	0	0	0	0	0	0	0	0	0	0	0	0	0.998177	0	0	0.0554543
bta-miR-2466-3p	0	0	0	0	0	0	0	0	0	0	0	0	0	0	0	0.998177	0	0	0.0554543
bta-miR-453	0	0	0	0	0	0	0	0	0	0	0	0	0	0	0	0.998177	0	0	0.0554543
bta-miR-1603	0	0	0	0	0	0	0	0	0	0	0	0	0	0.951394	0	0	0	0	0.0528552
bta-miR-2365	0	0	0	0	0	0	0	0	0	0	0	0	0	0.951394	0	0	0	0	0.0528552
bta-miR-208a	0	0	0.948041	0	0	0	0	0	0	0	0	0	0	0	0	0	0	0	0.0526689
bta-miR-2300a-5p	0	0	0.948041	0	0	0	0	0	0	0	0	0	0	0	0	0	0	0	0.0526689
bta-miR-2328-3p	0	0	0.948041	0	0	0	0	0	0	0	0	0	0	0	0	0	0	0	0.0526689
bta-miR-2351	0	0	0.948041	0	0	0	0	0	0	0	0	0	0	0	0	0	0	0	0.0526689
bta-miR-2368-5p	0	0	0.948041	0	0	0	0	0	0	0	0	0	0	0	0	0	0	0	0.0526689
bta-miR-2882	0	0	0.948041	0	0	0	0	0	0	0	0	0	0	0	0	0	0	0	0.0526689
bta-miR-2903	0	0	0.948041	0	0	0	0	0	0	0	0	0	0	0	0	0	0	0	0.0526689
bta-miR-940	0	0	0.948041	0	0	0	0	0	0	0	0	0	0	0	0	0	0	0	0.0526689
bta-miR-1284	0	0	0	0	0	0	0.945947	0	0	0	0	0	0	0	0	0	0	0	0.0525526
bta-miR-2290	0	0	0	0	0	0	0.945947	0	0	0	0	0	0	0	0	0	0	0	0.0525526
bta-miR-2329-5p	0	0	0	0	0	0	0.945947	0	0	0	0	0	0	0	0	0	0	0	0.0525526
bta-miR-2423	0	0	0	0	0	0	0.945947	0	0	0	0	0	0	0	0	0	0	0	0.0525526
bta-miR-2896	0	0	0	0	0	0	0.945947	0	0	0	0	0	0	0	0	0	0	0	0.0525526
bta-miR-1814b	0	0	0	0	0	0	0	0	0	0	0	0	0	0	0	0	0	0.92451	0.0513617
bta-miR-2450d	0	0	0	0	0	0	0	0	0	0	0	0	0	0	0	0	0	0.92451	0.0513617
bta-miR-2902	0	0	0	0	0	0	0	0	0	0	0	0	0.917784	0	0	0	0	0	0.050988
bta-miR-2330-3p	0	0	0	0	0	0.901317	0	0	0	0	0	0	0	0	0	0	0	0	0.0500732
bta-miR-2358	0	0	0	0	0	0.901317	0	0	0	0	0	0	0	0	0	0	0	0	0.0500732
bta-miR-329b	0	0	0	0	0	0.901317	0	0	0	0	0	0	0	0	0	0	0	0	0.0500732
bta-miR-9-3p	0	0	0	0	0	0	0	0	0	0	0	0	0	0	0	0	0.769938	0	0.0427744
bta-miR-2303	0	0	0	0	0	0	0	0	0	0.753288	0	0	0	0	0	0	0	0	0.0418494
bta-miR-2917	0	0	0	0	0	0	0	0	0	0.753288	0	0	0	0	0	0	0	0	0.0418494
bta-miR-2289	0	0	0	0	0	0	0	0	0	0	0.576285	0	0	0	0	0	0	0	0.0320158
bta-miR-2330-5p	0	0	0	0	0	0	0	0	0	0	0.576285	0	0	0	0	0	0	0	0.0320158
bta-miR-2348	0	0	0	0	0	0	0	0	0	0	0.576285	0	0	0	0	0	0	0	0.0320158
bta-miR-2449	0	0	0	0	0	0	0	0	0	0	0.576285	0	0	0	0	0	0	0	0.0320158
bta-miR-2471-5p	0	0	0	0	0	0	0	0	0	0	0	0	0	0	0.565685	0	0	0	0.031427
bta-miR-2485	0	0	0	0	0	0	0	0	0	0	0	0	0	0	0.565685	0	0	0	0.031427
bta-miR-1225-3p	0	0	0	0	0	0	0	0	0	0	0	0.517755	0	0	0	0	0	0	0.0287641
bta-miR-2284o	0	0	0	0	0	0	0	0	0	0	0	0.517755	0	0	0	0	0	0	0.0287641
bta-miR-2361	0	0	0	0	0	0	0	0	0	0	0	0.517755	0	0	0	0	0	0	0.0287641
bta-miR-2433	0	0	0	0	0	0	0	0	0	0	0	0.517755	0	0	0	0	0	0	0.0287641
bta-miR-2439-5p	0	0	0	0	0	0	0	0	0	0	0	0.517755	0	0	0	0	0	0	0.0287641
bta-miR-2455	0	0	0	0	0	0	0	0	0	0	0	0.517755	0	0	0	0	0	0	0.0287641
bta-miR-302c	0	0	0	0	0	0	0	0	0	0	0	0.517755	0	0	0	0	0	0	0.0287641
bta-miR-1179	0	0	0	0	0	0	0	0	0	0	0	0	0	0	0	0	0	0	0
bta-miR-1193	0	0	0	0	0	0	0	0	0	0	0	0	0	0	0	0	0	0	0
bta-miR-124a	0	0	0	0	0	0	0	0	0	0	0	0	0	0	0	0	0	0	0
bta-miR-1251	0	0	0	0	0	0	0	0	0	0	0	0	0	0	0	0	0	0	0
bta-miR-1287	0	0	0	0	0	0	0	0	0	0	0	0	0	0	0	0	0	0	0
bta-miR-1835	0	0	0	0	0	0	0	0	0	0	0	0	0	0	0	0	0	0	0
bta-miR-1843	0	0	0	0	0	0	0	0	0	0	0	0	0	0	0	0	0	0	0
bta-miR-2284h-3p	0	0	0	0	0	0	0	0	0	0	0	0	0	0	0	0	0	0	0
bta-miR-2285d	0	0	0	0	0	0	0	0	0	0	0	0	0	0	0	0	0	0	0
bta-miR-2286	0	0	0	0	0	0	0	0	0	0	0	0	0	0	0	0	0	0	0
bta-miR-2298	0	0	0	0	0	0	0	0	0	0	0	0	0	0	0	0	0	0	0
bta-miR-2307	0	0	0	0	0	0	0	0	0	0	0	0	0	0	0	0	0	0	0
bta-miR-2309	0	0	0	0	0	0	0	0	0	0	0	0	0	0	0	0	0	0	0
bta-miR-2319b	0	0	0	0	0	0	0	0	0	0	0	0	0	0	0	0	0	0	0
bta-miR-2321	0	0	0	0	0	0	0	0	0	0	0	0	0	0	0	0	0	0	0
bta-miR-2322-3p	0	0	0	0	0	0	0	0	0	0	0	0	0	0	0	0	0	0	0
bta-miR-2333	0	0	0	0	0	0	0	0	0	0	0	0	0	0	0	0	0	0	0
bta-miR-2341	0	0	0	0	0	0	0	0	0	0	0	0	0	0	0	0	0	0	0
bta-miR-2342	0	0	0	0	0	0	0	0	0	0	0	0	0	0	0	0	0	0	0
bta-miR-2355-5p	0	0	0	0	0	0	0	0	0	0	0	0	0	0	0	0	0	0	0
bta-miR-2356	0	0	0	0	0	0	0	0	0	0	0	0	0	0	0	0	0	0	0
bta-miR-2360	0	0	0	0	0	0	0	0	0	0	0	0	0	0	0	0	0	0	0
bta-miR-2363	0	0	0	0	0	0	0	0	0	0	0	0	0	0	0	0	0	0	0
bta-miR-2370-5p	0	0	0	0	0	0	0	0	0	0	0	0	0	0	0	0	0	0	0
bta-miR-2374	0	0	0	0	0	0	0	0	0	0	0	0	0	0	0	0	0	0	0
bta-miR-2377	0	0	0	0	0	0	0	0	0	0	0	0	0	0	0	0	0	0	0
bta-miR-2385-5p	0	0	0	0	0	0	0	0	0	0	0	0	0	0	0	0	0	0	0
bta-miR-2386	0	0	0	0	0	0	0	0	0	0	0	0	0	0	0	0	0	0	0
bta-miR-2402	0	0	0	0	0	0	0	0	0	0	0	0	0	0	0	0	0	0	0
bta-miR-2405	0	0	0	0	0	0	0	0	0	0	0	0	0	0	0	0	0	0	0
bta-miR-2414	0	0	0	0	0	0	0	0	0	0	0	0	0	0	0	0	0	0	0
bta-miR-2421	0	0	0	0	0	0	0	0	0	0	0	0	0	0	0	0	0	0	0
bta-miR-2426	0	0	0	0	0	0	0	0	0	0	0	0	0	0	0	0	0	0	0
bta-miR-2430	0	0	0	0	0	0	0	0	0	0	0	0	0	0	0	0	0	0	0
bta-miR-2434	0	0	0	0	0	0	0	0	0	0	0	0	0	0	0	0	0	0	0
bta-miR-2436-3p	0	0	0	0	0	0	0	0	0	0	0	0	0	0	0	0	0	0	0
bta-miR-2436-5p	0	0	0	0	0	0	0	0	0	0	0	0	0	0	0	0	0	0	0
bta-miR-2437	0	0	0	0	0	0	0	0	0	0	0	0	0	0	0	0	0	0	0
bta-miR-2456	0	0	0	0	0	0	0	0	0	0	0	0	0	0	0	0	0	0	0
bta-miR-2458	0	0	0	0	0	0	0	0	0	0	0	0	0	0	0	0	0	0	0
bta-miR-2461-5p	0	0	0	0	0	0	0	0	0	0	0	0	0	0	0	0	0	0	0
bta-miR-2462	0	0	0	0	0	0	0	0	0	0	0	0	0	0	0	0	0	0	0
bta-miR-2464-5p	0	0	0	0	0	0	0	0	0	0	0	0	0	0	0	0	0	0	0
bta-miR-2467-5p	0	0	0	0	0	0	0	0	0	0	0	0	0	0	0	0	0	0	0
bta-miR-2480	0	0	0	0	0	0	0	0	0	0	0	0	0	0	0	0	0	0	0
bta-miR-2486-5p	0	0	0	0	0	0	0	0	0	0	0	0	0	0	0	0	0	0	0
bta-miR-2488	0	0	0	0	0	0	0	0	0	0	0	0	0	0	0	0	0	0	0
bta-miR-2893	0	0	0	0	0	0	0	0	0	0	0	0	0	0	0	0	0	0	0
bta-miR-2901	0	0	0	0	0	0	0	0	0	0	0	0	0	0	0	0	0	0	0
bta-miR-302b	0	0	0	0	0	0	0	0	0	0	0	0	0	0	0	0	0	0	0
bta-miR-302d	0	0	0	0	0	0	0	0	0	0	0	0	0	0	0	0	0	0	0
bta-miR-331-5p	0	0	0	0	0	0	0	0	0	0	0	0	0	0	0	0	0	0	0
bta-miR-367	0	0	0	0	0	0	0	0	0	0	0	0	0	0	0	0	0	0	0
bta-miR-371	0	0	0	0	0	0	0	0	0	0	0	0	0	0	0	0	0	0	0
bta-miR-448	0	0	0	0	0	0	0	0	0	0	0	0	0	0	0	0	0	0	0
bta-miR-489	0	0	0	0	0	0	0	0	0	0	0	0	0	0	0	0	0	0	0
bta-miR-551a	0	0	0	0	0	0	0	0	0	0	0	0	0	0	0	0	0	0	0
bta-miR-551b	0	0	0	0	0	0	0	0	0	0	0	0	0	0	0	0	0	0	0
bta-miR-568	0	0	0	0	0	0	0	0	0	0	0	0	0	0	0	0	0	0	0
bta-miR-599	0	0	0	0	0	0	0	0	0	0	0	0	0	0	0	0	0	0	0
bta-miR-6121-5p	0	0	0	0	0	0	0	0	0	0	0	0	0	0	0	0	0	0	0
bta-miR-6122-5p	0	0	0	0	0	0	0	0	0	0	0	0	0	0	0	0	0	0	0
bta-miR-6523b	0	0	0	0	0	0	0	0	0	0	0	0	0	0	0	0	0	0	0
bta-miR-6530	0	0	0	0	0	0	0	0	0	0	0	0	0	0	0	0	0	0	0
bta-miR-658	0	0	0	0	0	0	0	0	0	0	0	0	0	0	0	0	0	0	0
bta-miR-670	0	0	0	0	0	0	0	0	0	0	0	0	0	0	0	0	0	0	0
bta-miR-761	0	0	0	0	0	0	0	0	0	0	0	0	0	0	0	0	0	0	0
bta-miR-763	0	0	0	0	0	0	0	0	0	0	0	0	0	0	0	0	0	0	0
bta-miR-764	0	0	0	0	0	0	0	0	0	0	0	0	0	0	0	0	0	0	0
bta-miR-7864	0	0	0	0	0	0	0	0	0	0	0	0	0	0	0	0	0	0	0
*	0	0	0	0	0	0	0	0	0	0	0	0	0	0	0	0	0	0	0
