# Supplementary material for: The Dynamics of microRNA Transcriptome in Bovine Corpus Luteum during Its Formation, Function, and Regression
Source: Front Genet. 2017 Dec 15;8:213. doi: 10.3389/fgene.2017.00213 (PMC5736867; doi:10.3389/fgene.2017.00213)
Supplement: Supplementary file 3 [file Table3.XLSX]

## Sheet: Table 3A
miR-ID	baseMean	log2FoldChange	lfcSE	stat	pvalue	padj
bta-miR-7	1036.64	2.19669	0.212619	10.3316	5.07308e-25	2.37927e-22
bta-miR-181a	4078.9	-1.50549	0.152025	-9.90289	4.0442e-23	9.48364e-21
bta-miR-210	195.503	2.35972	0.268334	8.79398	1.44357e-18	2.25677e-16
bta-miR-30a-5p	8797.22	-1.56915	0.182978	-8.57562	9.8557e-18	1.15558e-15
bta-miR-30c	859.614	-1.29529	0.185643	-6.97728	3.00952e-12	2.35244e-10
bta-miR-183	1464.98	2.52257	0.400784	6.2941	3.09189e-10	1.4501e-08
bta-miR-96	470.829	2.82052	0.451347	6.24912	4.12783e-10	1.75996e-08
bta-miR-146a	252.351	-1.50061	0.242353	-6.19184	5.94668e-10	2.32416e-08
bta-miR-7857	52.781	1.82566	0.296423	6.15896	7.32236e-10	2.64168e-08
bta-miR-424-5p	989.625	-1.74464	0.289545	-6.02548	1.6861e-09	5.60338e-08
bta-miR-182	1402.3	2.59571	0.435042	5.96656	2.42306e-09	7.1026e-08
bta-miR-10b	35843.7	-1.24087	0.211864	-5.8569	4.7158e-09	1.30101e-07
bta-miR-125a	3141.87	-1.19344	0.212839	-5.60722	2.056e-08	5.35702e-07
bta-miR-139	559.29	-1.43068	0.264819	-5.40247	6.57307e-08	1.46798e-06
bta-miR-433	232.792	1.42773	0.264111	5.40581	6.45153e-08	1.46798e-06
bta-miR-6119-5p	278.482	0.8992	0.168434	5.33858	9.36776e-08	1.99704e-06
bta-miR-2898	459.137	1.63771	0.310813	5.26913	1.37074e-07	2.67865e-06
bta-miR-296-3p	153.515	1.36063	0.264235	5.14931	2.61444e-07	4.71604e-06
bta-miR-3431	424.229	1.07105	0.209877	5.10321	3.33944e-07	5.59356e-06
bta-miR-29c	62.2246	-1.16197	0.229057	-5.07285	3.91892e-07	6.33785e-06
bta-miR-33a	161.9	-1.28446	0.26035	-4.93359	8.07299e-07	1.22137e-05
bta-miR-450a	9707.01	-0.83991	0.172365	-4.87287	1.09988e-06	1.61202e-05
bta-miR-381	1446.98	1.23516	0.255848	4.8277	1.38121e-06	1.90526e-05
bta-miR-22-5p	465.908	-0.857915	0.179745	-4.77296	1.8154e-06	2.36506e-05
bta-miR-10a	148.604	-1.63955	0.361419	-4.53641	5.72197e-06	7.25298e-05
bta-miR-450b	1415.67	-0.743667	0.164692	-4.51551	6.31642e-06	7.79579e-05
bta-let-7e	398.704	-0.93748	0.208394	-4.4986	6.84038e-06	8.02035e-05
bta-miR-22-3p	1032.62	-0.674488	0.158035	-4.26798	1.97254e-05	0.000220267
bta-miR-424-3p	1235.72	-1.44382	0.340082	-4.24551	2.18096e-05	0.000237877
bta-miR-30f	1491.16	-1.01781	0.240735	-4.22791	2.35875e-05	0.000251421
bta-miR-193a-5p	140.255	-0.957778	0.231893	-4.13026	3.62359e-05	0.000369448
bta-miR-2478	317.349	1.15617	0.2826	4.09119	4.29158e-05	0.000419323
bta-miR-1307	250.628	0.8373	0.20694	4.04611	5.20767e-05	0.000498448
bta-miR-17-5p	952.692	0.951925	0.236854	4.01903	5.84373e-05	0.000548142
bta-miR-1197	57.6992	1.35773	0.343104	3.9572	7.58348e-05	0.000683972
bta-miR-21-5p	258372	1.0786	0.272483	3.95841	7.54514e-05	0.000683972
bta-miR-27b	15956.5	-0.488035	0.123934	-3.93786	8.22106e-05	0.000727486
bta-miR-31	157.675	1.25397	0.321129	3.90488	9.4273e-05	0.000818779
bta-miR-202	21572.4	1.29306	0.333574	3.87638	0.000106021	0.000904068
bta-miR-106b	425.25	0.586352	0.155407	3.77301	0.00016129	0.00130423
bta-miR-543	478.447	1.29866	0.346846	3.7442	0.00018097	0.00141459
bta-miR-1248	141.915	-1.02721	0.277018	-3.70811	0.000208811	0.00157955
bta-miR-191	2386.74	-0.420832	0.114983	-3.65993	0.000252282	0.00179273
bta-miR-222	200.051	1.24812	0.340948	3.66074	0.000251489	0.00179273
bta-miR-150	82.447	-1.09519	0.301963	-3.62689	0.000286854	0.00193039
bta-miR-221	485.577	1.09242	0.301065	3.62852	0.000285052	0.00193039
bta-miR-503-3p	72.8303	-1.284	0.354134	-3.62576	0.000288118	0.00193039
bta-miR-98	1059.15	0.63379	0.175474	3.61186	0.000304004	0.00200814
bta-miR-103	3503.21	-0.659448	0.18813	-3.50527	0.00045614	0.00292932
bta-miR-361	288.395	-0.61282	0.179477	-3.41448	0.000639043	0.00389235
bta-miR-126-3p	3312.11	-0.815289	0.246621	-3.30584	0.000946934	0.00569374
bta-miR-126-5p	2057.89	-0.761201	0.233389	-3.26152	0.00110816	0.00633816
bta-miR-195	666.252	-0.837251	0.257154	-3.25584	0.00113058	0.00638846
bta-miR-148a	30249.1	-0.551179	0.170282	-3.23686	0.00120854	0.00674766
bta-miR-26a	16968.7	-0.562332	0.174664	-3.2195	0.00128413	0.00692252
bta-miR-1260b	177.759	1.0385	0.324004	3.2052	0.00134968	0.00711237
bta-miR-2354	78.9462	-1.10111	0.34345	-3.20602	0.00134583	0.00711237
bta-miR-32	575.668	-0.618933	0.195661	-3.1633	0.00155994	0.00786678
bta-miR-181b	1143.59	-0.796243	0.253137	-3.1455	0.00165803	0.00827252
bta-miR-1839	422.606	-0.627916	0.200525	-3.13136	0.00173997	0.00858993
bta-miR-140	618.827	-0.977082	0.314291	-3.10885	0.00187818	0.00917571
bta-miR-484	437.932	0.731915	0.242242	3.02142	0.00251594	0.0117997
bta-miR-92b	166.874	0.772547	0.256111	3.01646	0.00255748	0.0118758
bta-miR-151-3p	1354.43	-0.568123	0.189221	-3.00242	0.00267838	0.0121957
bta-miR-16b	188.943	-0.456499	0.151997	-3.00334	0.00267037	0.0121957
bta-miR-26b	2512.28	-0.498598	0.166564	-2.99342	0.00275869	0.0124406
bta-miR-409b	89.3307	0.785756	0.268502	2.92644	0.00342868	0.0153148
bta-miR-6529a	154.938	0.566097	0.194212	2.91484	0.00355869	0.0157455
bta-miR-339a	1420.13	-0.602472	0.209537	-2.87526	0.00403701	0.0176949
bta-miR-107	933.343	-0.515476	0.180242	-2.8599	0.0042377	0.0182338
bta-miR-370	403.665	1.01555	0.355994	2.85273	0.00433461	0.0183324
bta-miR-574	566.181	0.570116	0.203104	2.80702	0.00500019	0.020753
bta-miR-20a	3923.48	0.64815	0.234405	2.76508	0.00569081	0.0232575
bta-miR-26c	7119.73	-0.524382	0.190016	-2.75967	0.00578592	0.0233931
bta-miR-365-3p	369.212	-0.463232	0.168559	-2.74819	0.00599251	0.0238177
bta-miR-132	487.01	1.07619	0.396769	2.71237	0.00668034	0.026109
bta-miR-339b	218.487	-0.572047	0.214116	-2.67166	0.00754761	0.0283194
bta-miR-3600	25684.5	-0.507947	0.189819	-2.67596	0.00745162	0.0283194
bta-miR-410	108.421	0.821153	0.309298	2.65489	0.00793338	0.0295298
bta-miR-493	445.159	0.604407	0.228421	2.64602	0.00814441	0.0297023
bta-miR-495	561.997	0.714122	0.269992	2.64497	0.00816971	0.0297023
bta-let-7i	32549.6	0.625126	0.237056	2.63704	0.00836323	0.0301428
bta-miR-101	1993.96	-0.933544	0.354665	-2.63219	0.00848368	0.0301428
bta-miR-149-5p	87.5603	0.61052	0.231928	2.63237	0.00847905	0.0301428
bta-miR-24-3p	5029.08	-0.635247	0.241741	-2.6278	0.00859392	0.0303049
bta-miR-155	491.526	0.619428	0.23643	2.61992	0.00879506	0.0307827
bta-miR-23a	917.871	-0.636419	0.244947	-2.59819	0.00937174	0.0323187
bta-miR-2892	88.0616	0.921129	0.359901	2.55939	0.0104855	0.0356356
bta-miR-142-5p	52.4834	0.702475	0.276924	2.53671	0.01119	0.0377561
bta-miR-34a	182.04	-0.566237	0.229721	-2.46489	0.0137054	0.04495
bta-miR-15a	67.0594	-0.715268	0.29103	-2.45771	0.0139825	0.0452262
bta-miR-455-3p	143.283	0.449388	0.185433	2.42345	0.015374	0.0487191

## Sheet: Table 3B
miR-ID	baseMean	log2FoldChange	lfcSE	stat	pvalue	padj
bta-miR-181a	4078.9	-1.4457	0.152101	-9.50492	2e-21	7.95e-19
bta-miR-146a	252.351	-2.20928	0.241812	-9.13635	6.46e-20	1.28e-17
bta-miR-30a-5p	8797.22	-1.48708	0.183006	-8.12587	4.44e-16	5.88e-14
bta-miR-2898	459.137	2.27351	0.312911	7.26569	3.71e-13	2.34e-11
bta-miR-7	1036.64	1.53881	0.212202	7.25163	4.12e-13	2.34e-11
bta-miR-30c	859.614	-1.21279	0.185947	-6.52226	6.93e-11	3.44e-09
bta-miR-210	195.503	1.69953	0.266591	6.37505	1.83e-10	8.07e-09
bta-miR-10b	35843.7	-1.32343	0.211868	-6.24649	4.2e-10	1.67e-08
bta-miR-2478	317.349	1.74425	0.285163	6.11667	9.55e-10	3.45e-08
bta-miR-29c	62.2246	-1.38328	0.230165	-6.00994	1.86e-09	6.14e-08
bta-miR-1260b	177.759	1.92228	0.328807	5.84623	5.03e-09	1.54e-07
bta-miR-22-5p	465.908	-0.993673	0.180079	-5.51798	3.43e-08	7.17e-07
bta-miR-296-3p	153.515	1.46509	0.267094	5.48531	4.13e-08	8.19e-07
bta-miR-450b	1415.67	-0.901801	0.16481	-5.47175	4.46e-08	8.42e-07
bta-miR-125a	3141.87	-1.15702	0.212908	-5.4344	5.5e-08	9.92e-07
bta-miR-22-3p	1032.62	-0.843524	0.158201	-5.33197	9.72e-08	1.54e-06
bta-miR-30f	1491.16	-1.28409	0.240769	-5.33329	9.64e-08	1.54e-06
bta-miR-450a	9707.01	-0.891812	0.172388	-5.17329	2.3e-07	3.38e-06
bta-miR-139	559.29	-1.36644	0.265079	-5.15483	2.54e-07	3.6e-06
bta-miR-17-5p	952.692	1.18348	0.237469	4.98374	6.24e-07	8.54e-06
bta-miR-151-5p	344.009	-1.60302	0.323017	-4.96264	6.95e-07	9.2e-06
bta-miR-26a	16968.7	-0.860833	0.174669	-4.92838	8.29e-07	1.06e-05
bta-miR-493	445.159	1.128	0.230257	4.89886	9.64e-07	1.2e-05
bta-miR-26b	2512.28	-0.81221	0.16659	-4.8755	1.09e-06	1.27e-05
bta-miR-2354	78.9462	-1.66624	0.343037	-4.85733	1.19e-06	1.35e-05
bta-miR-132	487.01	1.87407	0.397813	4.71093	2.47e-06	2.65e-05
bta-miR-20a	3923.48	1.09548	0.234591	4.66976	3.02e-06	3.07e-05
bta-miR-96	470.829	2.099	0.451002	4.65408	3.25e-06	3.15e-05
bta-let-7b	8138.43	-0.827292	0.179802	-4.60112	4.2e-06	3.97e-05
bta-miR-15a	67.0594	-1.33295	0.290003	-4.59632	4.3e-06	3.97e-05
bta-miR-193a-3p	64.9329	-2.02134	0.446003	-4.53212	5.84e-06	5.15e-05
bta-miR-3596	3349.81	-0.881675	0.194358	-4.53635	5.72e-06	5.15e-05
bta-miR-7857	52.781	1.33165	0.294836	4.51656	6.29e-06	5.42e-05
bta-let-7e	398.704	-0.938844	0.208918	-4.49384	6.99e-06	5.71e-05
bta-miR-26c	7119.73	-0.853598	0.190023	-4.49209	7.05e-06	5.71e-05
bta-miR-183	1464.98	1.79145	0.400646	4.4714	7.77e-06	6.17e-05
bta-miR-424-3p	1235.72	-1.50106	0.340136	-4.41313	1.02e-05	7.93e-05
bta-miR-148b	876.617	-0.53938	0.127399	-4.23378	2.3e-05	0.000168944
bta-miR-6119-5p	278.482	0.716413	0.169392	4.22932	2.34e-05	0.000169194
bta-miR-107	933.343	-0.744365	0.180368	-4.12694	3.68e-05	0.000256051
bta-miR-21-5p	258372	1.11992	0.272484	4.11003	3.96e-05	0.00027079
bta-miR-381	1446.98	1.04333	0.255971	4.07598	4.58e-05	0.000303187
bta-miR-148a	30249.1	-0.692144	0.170289	-4.06453	4.81e-05	0.000312349
bta-miR-3600	25684.5	-0.767894	0.189822	-4.04534	5.22e-05	0.000329246
bta-miR-1307	250.628	0.839697	0.208449	4.02831	5.62e-05	0.000348494
bta-miR-185	454.978	0.867413	0.216461	4.00725	6.14e-05	0.000369503
bta-miR-1248	141.915	-1.10709	0.277746	-3.98597	6.72e-05	0.000392354
bta-miR-182	1402.3	1.71842	0.43488	3.95149	7.77e-05	0.000446861
bta-miR-424-5p	989.625	-1.12976	0.28982	-3.89813	9.69e-05	0.000549781
bta-miR-27b	15956.5	-0.482548	0.123961	-3.89274	9.91e-05	0.000554233
bta-miR-365-3p	369.212	-0.65328	0.168966	-3.86635	0.000110477	0.000609157
bta-miR-10a	148.604	-1.36561	0.36229	-3.76938	0.000163651	0.000889992
bta-miR-451	991.856	1.56867	0.42252	3.71264	0.000205109	0.00110038
bta-miR-33a	161.9	-0.95274	0.261888	-3.63797	0.000274798	0.0014546
bta-miR-34a	182.04	-0.820823	0.230097	-3.5673	0.000360685	0.00185964
bta-miR-181b	1143.59	-0.900476	0.253234	-3.55591	0.000376679	0.0019172
bta-miR-30e-5p	8271.96	-0.639444	0.180076	-3.55098	0.000383804	0.00192874
bta-miR-193a-5p	140.255	-0.805451	0.233627	-3.44759	0.000565618	0.00280688
bta-miR-499	79.0154	-0.886563	0.270889	-3.27279	0.0010649	0.00493592
bta-miR-154b	64.546	0.811915	0.250401	3.24246	0.00118502	0.00540753
bta-miR-433	232.792	0.851199	0.263492	3.23046	0.00123591	0.00557565
bta-miR-106b	425.25	0.501185	0.156322	3.20611	0.00134541	0.00593475
bta-miR-361	288.395	-0.567098	0.180522	-3.14144	0.00168119	0.00729189
bta-miR-144	98.6781	1.47298	0.475776	3.09596	0.00196178	0.00837448
bta-miR-1271	213.541	0.602027	0.19738	3.0501	0.00228766	0.0096617
bta-miR-3431	424.229	0.620755	0.209745	2.95957	0.00308067	0.0127398
bta-miR-202	21572.4	0.981806	0.333576	2.94327	0.00324763	0.0132918
bta-let-7a-5p	18417.3	-0.501204	0.171072	-2.92978	0.00339199	0.013741
bta-miR-339a	1420.13	-0.611099	0.209685	-2.91436	0.00356416	0.0142926
bta-miR-191	2386.74	-0.333312	0.115239	-2.89236	0.00382362	0.0148821
bta-miR-222	200.051	0.987853	0.34134	2.89405	0.00380313	0.0148821
bta-miR-574	566.181	0.590057	0.203762	2.89581	0.00378176	0.0148821
bta-miR-212	133.083	1.1004	0.386998	2.84343	0.00446304	0.0172022
bta-miR-7859	59.9843	-0.614482	0.219089	-2.80471	0.00503613	0.0190414
bta-miR-29a	6889.14	-0.286456	0.103947	-2.75578	0.00585521	0.0215233
bta-miR-708	840.896	0.626679	0.231033	2.71251	0.00667756	0.024321
bta-miR-2285f	276.486	0.65553	0.242006	2.70874	0.00675397	0.0243757
bta-miR-744	94.5576	0.766797	0.285535	2.68547	0.00724278	0.0259044
bta-miR-221	485.577	0.801793	0.301199	2.662	0.00776772	0.0272901
bta-miR-92b	166.874	0.681285	0.257322	2.6476	0.00810654	0.0282307
bta-let-7g	15008.1	-0.43873	0.170205	-2.57766	0.0099473	0.0343398
bta-miR-382	132.832	0.715046	0.27882	2.56455	0.010331	0.0350549
bta-miR-2284x	123.955	-0.577795	0.229719	-2.51523	0.0118956	0.0396852
bta-miR-452	74.7276	0.748908	0.299126	2.50365	0.0122918	0.0403294

## Sheet: Table 3C
miR-ID	baseMean	log2FoldChange	lfcSE	stat	pvalue	padj
bta-miR-146a	252.351	-2.58611	0.241479	-10.7095	9.19027e-27	3.31769e-24
bta-miR-2898	459.137	2.49957	0.314109	7.95765	1.7534e-15	3.16489e-13
bta-miR-181a	4078.9	-1.13714	0.152203	-7.47122	7.94546e-14	7.17078e-12
bta-miR-296-3p	153.515	1.94621	0.272327	7.14658	8.89651e-13	6.42328e-11
bta-miR-202	21572.4	2.28449	0.333636	6.84724	7.52894e-12	3.88278e-10
bta-miR-2478	317.349	1.96759	0.286664	6.86376	6.70723e-12	3.88278e-10
bta-miR-3604	3449.3	-1.54419	0.232415	-6.64412	3.05039e-11	1.37649e-09
bta-miR-199a-3p	7434.45	-1.43139	0.219589	-6.51848	7.10239e-11	2.56396e-09
bta-miR-26a	16968.7	-1.11052	0.174664	-6.35806	2.04324e-10	6.70554e-09
bta-miR-26c	7119.73	-1.14157	0.190009	-6.00796	1.87877e-09	5.65196e-08
bta-miR-199a-5p	1707.56	-1.61785	0.277401	-5.83217	5.47116e-09	1.5193e-07
bta-miR-1307	250.628	1.2258	0.211224	5.80332	6.5013e-09	1.67641e-07
bta-miR-7	1036.64	1.21338	0.211955	5.7247	1.03614e-08	2.49365e-07
bta-miR-125a	3141.87	-1.21108	0.212925	-5.68781	1.28681e-08	2.90336e-07
bta-miR-1260b	177.759	1.85327	0.329266	5.62849	1.81799e-08	3.64608e-07
bta-miR-7857	52.781	1.66839	0.303407	5.49885	3.82286e-08	7.26343e-07
bta-miR-183	1464.98	2.18153	0.400884	5.44179	5.27483e-08	9.52108e-07
bta-miR-210	195.503	1.43822	0.265945	5.40797	6.37421e-08	1.09576e-06
bta-miR-10b	35843.7	-1.14331	0.211874	-5.39617	6.80766e-08	1.11707e-06
bta-miR-143	107462	-1.15683	0.223484	-5.17631	2.26315e-07	3.40416e-06
bta-miR-96	470.829	2.32194	0.451402	5.14383	2.6919e-07	3.73761e-06
bta-miR-182	1402.3	2.07936	0.435053	4.77956	1.75683e-06	2.34895e-05
bta-miR-152	1916.72	-0.875059	0.183803	-4.76086	1.92771e-06	2.41918e-05
bta-miR-92b	166.874	1.24362	0.261307	4.75922	1.94338e-06	2.41918e-05
bta-miR-132	487.01	1.80633	0.397916	4.53947	5.63966e-06	6.16945e-05
bta-miR-218	935.501	-1.07312	0.240025	-4.47086	7.79057e-06	8.27175e-05
bta-miR-744	94.5576	1.30184	0.291638	4.46389	8.04857e-06	8.30152e-05
bta-miR-30c	859.614	-0.824343	0.186426	-4.42182	9.78744e-06	9.54937e-05
bta-miR-30a-5p	8797.22	-0.793177	0.183083	-4.33235	1.47528e-05	0.000140151
bta-let-7c	3170.6	-1.05439	0.245691	-4.29151	1.7746e-05	0.000161516
bta-miR-10a	148.604	-1.53452	0.362254	-4.23604	2.27499e-05	0.000178691
bta-miR-145	2305.73	-1.26958	0.298299	-4.25609	2.08037e-05	0.000178691
bta-miR-26b	2512.28	-0.709648	0.166675	-4.25768	2.06561e-05	0.000178691
bta-miR-6119-5p	278.482	0.720881	0.170186	4.23584	2.27695e-05	0.000178691
bta-let-7e	398.704	-0.880229	0.209251	-4.20657	2.5927e-05	0.000194993
bta-miR-433	232.792	1.10786	0.264999	4.18061	2.90733e-05	0.000214193
bta-miR-148b	876.617	-0.532634	0.127616	-4.17371	2.99674e-05	0.000216365
bta-miR-2957	274.3	-0.751395	0.180702	-4.15819	3.20775e-05	0.000227059
bta-miR-199c	642.579	-1.00305	0.251804	-3.98344	6.79236e-05	0.000471547
bta-miR-148a	30249.1	-0.662157	0.170294	-3.88832	0.000100939	0.000674795
bta-miR-499	79.0154	-1.05377	0.270799	-3.89136	9.96848e-05	0.000674795
bta-miR-150	82.447	-1.17	0.30361	-3.85363	0.000116381	0.000751567
bta-miR-140	618.827	-1.20016	0.314429	-3.81695	0.000135113	0.000855718
bta-miR-6120-3p	84.5563	0.887394	0.241205	3.67901	0.000234143	0.00143264
bta-miR-362-5p	174.677	-0.731164	0.199237	-3.66982	0.000242724	0.00146039
bta-miR-543	478.447	1.26686	0.347479	3.64587	0.000266489	0.00157709
bta-miR-212	133.083	1.40348	0.388692	3.61078	0.000305275	0.00177749
bta-miR-142-5p	52.4834	-0.933535	0.266391	-3.50438	0.00045767	0.00254183
bta-miR-191	2386.74	-0.396161	0.115292	-3.43615	0.000590041	0.00313242
bta-miR-107	933.343	-0.619236	0.180602	-3.42874	0.000606386	0.00317254
bta-miR-17-5p	952.692	0.809245	0.237215	3.41144	0.000646208	0.00333259
bta-miR-99a-5p	26222.2	-1.0919	0.32553	-3.35422	0.000795887	0.00399049
bta-miR-20a	3923.48	0.783718	0.234545	3.34144	0.000833451	0.0040834
bta-miR-493	445.159	0.765923	0.229721	3.33414	0.000855642	0.00411849
bta-miR-23a	917.871	-0.801704	0.245133	-3.27049	0.0010736	0.00509962
bta-miR-378	7414.56	0.750996	0.230118	3.26352	0.00110036	0.00515881
bta-miR-574	566.181	0.665236	0.204197	3.25782	0.00112273	0.00519622
bta-miR-29e	52.5494	0.969452	0.302865	3.20094	0.00136981	0.00618126
bta-miR-708	840.896	0.721386	0.231312	3.11868	0.00181666	0.00799774
bta-miR-27a-3p	2707.96	-0.682204	0.22325	-3.05578	0.00224476	0.00964711
bta-miR-2284x	123.955	-0.679013	0.229949	-2.95289	0.00314813	0.0132148
bta-let-7g	15008.1	-0.497258	0.17021	-2.92144	0.00348421	0.0142932
bta-miR-381	1446.98	0.736593	0.255874	2.87874	0.0039927	0.0158392
bta-miR-139	559.29	-0.759052	0.265728	-2.8565	0.00428336	0.016577
bta-miR-199b	3004.35	-0.586666	0.205555	-2.85406	0.00431644	0.016577
bta-miR-484	437.932	0.695106	0.24319	2.85829	0.00425937	0.016577
bta-miR-2285f	276.486	0.681506	0.242591	2.80929	0.00496516	0.0181053
bta-miR-451	991.856	1.1757	0.422417	2.78326	0.00538161	0.0194276
bta-miR-22-3p	1032.62	-0.439286	0.158728	-2.76755	0.00564796	0.0201873
bta-miR-450b	1415.67	-0.45361	0.165204	-2.74576	0.00603717	0.0213668
bta-miR-532	2296.41	-0.618575	0.226565	-2.73023	0.00632903	0.0221823
bta-miR-29c	62.2246	-0.633812	0.238438	-2.65819	0.00785619	0.0267555
bta-miR-125b	9474.93	-0.73135	0.277479	-2.63569	0.00839655	0.0283286
bta-miR-29b	302.463	0.800637	0.306988	2.60804	0.00910627	0.0304386
bta-miR-1248	141.915	-0.720887	0.279384	-2.58028	0.00987216	0.0326959
bta-miR-214	577.432	-0.579899	0.225318	-2.5737	0.0100619	0.0328154
bta-miR-3596	3349.81	-0.493684	0.194474	-2.53856	0.011131	0.0352483
bta-miR-154b	64.546	0.6275	0.250041	2.50959	0.0120873	0.0376165
bta-miR-450a	9707.01	-0.433063	0.172444	-2.51132	0.0120282	0.0376165
bta-miR-30e-5p	8271.96	-0.447351	0.18011	-2.48377	0.013	0.0397713
bta-miR-15a	67.0594	-0.725279	0.294229	-2.46502	0.0137007	0.0408758
bta-miR-409b	89.3307	0.651905	0.271607	2.40018	0.0163872	0.0473263
