# Supplementary material for: The Dynamics of microRNA Transcriptome in Bovine Corpus Luteum during Its Formation, Function, and Regression
Source: Front Genet. 2017 Dec 15;8:213. doi: 10.3389/fgene.2017.00213 (PMC5736867; doi:10.3389/fgene.2017.00213)
Supplement: Supplementary file 5 [file Table5.xlsx]

## Sheet: Cluster 1-8
	Cluster 1	Cluster 2	Cluster 3	Cluster 4	Cluster 5	Cluster 6	Cluster 7	Cluster 8
	bta-miR-126-3p	bta-miR-27b	bta-miR-10b	bta-miR-143	bta-miR-378a-3p	bta-miR-202	bta-miR-186	bta-miR-21-5p
	bta-miR-99b	bta-miR-103	bta-miR-3600	bta-miR-148a	bta-miR-20a-5p	bta-miR-128	bta-miR-381	bta-let-7i
	bta-miR-126-5p	bta-miR-101	bta-miR-30a-5p	bta-miR-99a-5p	bta-miR-127-3p	bta-miR-451	bta-miR-183	bta-miR-199b
	bta-miR-411a	bta-miR-23b-3p	bta-miR-450a	bta-miR-26a	bta-miR-379-5p	bta-miR-708	bta-miR-182	bta-miR-154c
	bta-miR-151-3p	bta-miR-181b	bta-miR-30e-5p	bta-miR-26c	bta-miR-2332	bta-miR-669	bta-miR-7	bta-miR-146b
	bta-miR-2411-3p	bta-miR-424-5p	bta-let-7b	bta-miR-199a-3p	bta-miR-378c	bta-miR-132	bta-miR-17-5p	bta-miR-192
	bta-miR-660	bta-miR-139	bta-miR-29a	bta-miR-125a	bta-miR-185-5p	bta-miR-92b	bta-miR-495	bta-miR-155
	bta-miR-32	bta-miR-652	bta-miR-181a	bta-miR-3604	bta-miR-374b-5p	bta-miR-144	bta-miR-221	bta-miR-3431
	bta-miR-503-3p	bta-miR-33a	bta-miR-3596	bta-let-7c	bta-miR-493-3p	bta-miR-212	bta-miR-484	bta-miR-369-3p
	bta-miR-136	bta-miR-193a-5p	bta-miR-30f	bta-miR-26b	bta-miR-2898	bta-miR-1246	bta-miR-106b	bta-miR-224
		bta-miR-677	bta-miR-450b	bta-miR-145	bta-miR-2285f	bta-miR-29e	bta-miR-543	bta-miR-411c-5p
		bta-miR-7859	bta-miR-339a	bta-miR-191	bta-miR-2478	bta-miR-574	bta-miR-29b	bta-miR-93
			bta-miR-22-3p	bta-miR-532	bta-miR-1307-3p		bta-miR-370	bta-miR-222
			bta-miR-424-3p	bta-miR-152	bta-miR-1271-5p		bta-miR-96	bta-miR-432
			bta-miR-30c	bta-miR-199a-5p	bta-miR-503-5p		bta-miR-6119-5p	bta-miR-149-5p
			bta-miR-195	bta-miR-23a	bta-miR-1260b		bta-miR-433	bta-miR-452
			bta-miR-2484	bta-miR-107	bta-miR-769-5p		bta-miR-210
			bta-miR-22-5p	bta-miR-218	bta-miR-197		bta-miR-31
			bta-miR-497	bta-miR-148b	bta-miR-296-3p		bta-miR-455-3p
			bta-miR-1839	bta-miR-140	bta-miR-15b-5p		bta-miR-487b
			bta-miR-365-3p	bta-miR-19b	bta-miR-382-5p		bta-let-7a-3p
			bta-miR-151-5p	bta-miR-199c	bta-miR-744		bta-miR-410
			bta-miR-361	bta-miR-30b-5p	bta-miR-486-5p		bta-miR-380-3p
			bta-miR-34a	bta-miR-214	bta-miR-6120-3p		bta-miR-2892
			bta-miR-1248	bta-let-7e	bta-miR-130b-3p		bta-miR-409b
			bta-miR-16b	bta-miR-2957
			bta-miR-29c	bta-miR-146a
			bta-miR-2354	bta-miR-19a
			bta-miR-15a	bta-miR-362-5p
			bta-miR-193a-3p	bta-miR-10a
			bta-miR-3141	bta-miR-409a
				bta-miR-2284x
				bta-miR-499
				bta-miR-2284y
				bta-miR-150
				bta-miR-2419-5p
