# Supplementary material for: The Dynamics of microRNA Transcriptome in Bovine Corpus Luteum during Its Formation, Function, and Regression
Source: Front Genet. 2017 Dec 15;8:213. doi: 10.3389/fgene.2017.00213 (PMC5736867; doi:10.3389/fgene.2017.00213)
Supplement: Supplementary file 6 [file Table6.XLSX]

## Sheet: sheet1
eCL vs. mCL	KEGG pathway	(-)ln(p-val)	p-value	#genes	#miRNAs		eCL vs. lCL	KEGG pathway	(-)ln(p-val)	p-value	#genes	#miRNAs		eCL vs. rCL	KEGG pathway	(-)ln(p-val)	p-value	#genes	#miRNAs
	Signaling pathways regulating pluripotency of stem cells	19.2733	4.26306e-09	85	18			Glutamatergic synapse	9	0.000146728	38	8			ECM-receptor interaction	77	2.44e-34	44	14
	Fatty acid biosynthesis	18.5434	8.84513e-09	6	5			Axon guidance	8	0.000306695	40	9			Lysine degradation	19	4.01e-09	25	12
	TGF-beta signaling pathway	17.5888	2.29761e-08	51	15			Thyroid hormone signaling pathway	6	0.00278014	37	9			Glycosphingolipid biosynthesis - lacto and neolacto series	13	7.8e-07	13	9
	Hippo signaling pathway	17.5888	2.29761e-08	89	16			Oxytocin signaling pathway	4	0.0127836	47	9			Focal adhesion	12	3.04e-06	99	15
	Wnt signaling pathway	12.9802	2.30545e-06	81	16			Prolactin signaling pathway	4	0.0178553	25	9			PI3K-Akt signaling pathway	12	3.16e-06	146	16
	Prion diseases	12.8287	2.6826e-06	14	10			Thyroid hormone synthesis	4	0.0270545	20	8			Signaling pathways regulating pluripotency of stem cells	11	7e-06	66	15
	Rap1 signaling pathway	11.4568	1.05772e-05	115	18			Gap junction	4	0.0283801	26	9			FoxO signaling pathway	11	7.31e-06	63	13
	FoxO signaling pathway	8.20169	0.000274189	76	18			Phosphatidylinositol signaling system	4	0.0289515	25	7			Hippo signaling pathway	9	3.95e-05	66	15
	Axon guidance	8.04372	0.000321114	68	15			FoxO signaling pathway	4	0.0289515	39	9			Thyroid hormone signaling pathway	8	0.000192882	51	15
	Ubiquitin mediated proteolysis	7.60407	0.00049842	74	16			Focal adhesion	4	0.0289515	59	9			Ras signaling pathway	7	0.000597453	93	15
	Gap junction	6.92845	0.000979516	47	18			Wnt signaling pathway	4	0.0289515	43	10			MAPK signaling pathway	6	0.000845624	107	15
	cAMP signaling pathway	6.48913	0.00151988	102	17			ErbB signaling pathway	3	0.0328201	29	9			N-Glycan biosynthesis	6	0.000862162	23	13
	PI3K-Akt signaling pathway	6.3937	0.00167207	161	18			Dorso-ventral axis formation	3	0.0369193	13	8			AMPK signaling pathway	6	0.000927434	59	16
	Ras signaling pathway	6.28757	0.00185928	107	18			MAPK signaling pathway	3	0.0369193	68	10			Glycosaminoglycan biosynthesis - keratan sulfate	6	0.00134835	6	5
	Focal adhesion	6.28757	0.00185928	105	18			PI3K-Akt signaling pathway	3	0.0416913	88	9			Amoebiasis	6	0.00134835	42	13
	MAPK signaling pathway	6.25803	0.00191501	126	16			ECM-receptor interaction	3	0.0427032	20	7			TGF-beta signaling pathway	5	0.00246348	35	13
	Oocyte meiosis	5.5314	0.00396046	59	15			AMPK signaling pathway	3	0.0427032	35	8			Protein digestion and absorption	5	0.00248505	43	14
	ErbB signaling pathway	5.48997	0.00412797	50	17			Oocyte meiosis	3	0.0427032	33	9			Axon guidance	5	0.00360359	58	14
	Phosphatidylinositol signaling system	4.90868	0.00738225	40	16			GnRH signaling pathway	3	0.0427032	29	10			Wnt signaling pathway	5	0.00446221	55	15
	Adherens junction	4.80671	0.00817468	42	13			Hippo signaling pathway	3	0.0477419	38	8			mTOR signaling pathway	4	0.00582146	31	12
	Oxytocin signaling pathway	4.78667	0.00834021	78	17			Adrenergic signaling in cardiomyocytes	3	0.0486532	42	8			Regulation of actin cytoskeleton	4	0.00645355	89	14
	Endocytosis	4.78667	0.00834021	102	19										Insulin signaling pathway	4	0.0117362	60	14
	Hedgehog signaling pathway	4.49737	0.0111383	31	12										Dopaminergic synapse	4	0.0139339	58	14
	Prolactin signaling pathway	4.49737	0.0111383	38	14										Mucin type O-Glycan biosynthesis	3	0.0156933	12	9
	Thyroid hormone signaling pathway	4.41682	0.0120726	61	17										Neurotrophin signaling pathway	3	0.0230839	52	14
	Sphingolipid signaling pathway	4.39317	0.0123615	59	18										Rap1 signaling pathway	3	0.0242643	81	14
	Cell cycle	3.88656	0.0205157	63	16										Sphingolipid signaling pathway	3	0.0302448	50	13
	Estrogen signaling pathway	3.35636	0.0348619	46	17										cAMP signaling pathway	3	0.0375387	78	15
															cGMP-PKG signaling pathway	3	0.0386844	66	14
															Platelet activation	2	0.0453546	51	14
															Hypertrophic cardiomyopathy (HCM)	2	0.0454448	38	12
															T cell receptor signaling pathway	2	0.0466274	43	12
